# Supplementary material for: Diaqua­bis[6-(3,5-dimethyl-1H-pyrazol-1-yl)picolinato-κ3 N,N′,O](nitrato-κ2 O,O′)lanthanum(III) monohydrate
Source: Acta Crystallogr Sect E Struct Rep Online. 2008 Jan 25;64(Pt 2):m410. doi: 10.1107/S1600536808001955 (PMC2960405; doi:10.1107/S1600536808001955)
Supplement: Supplementary file 1 [file e-64-0m410-sup1.cif]

##############################################################################
###                                                                        ###
###        Electronic paper (Acta Crystallographica Section E)             ###
###                                                                        ###
##############################################################################
#                                                                            #
# This CIF contains the data in a paper accepted for publication in Acta     #
# Crystallographica Section E. It conforms to the requirements of Notes      #
# for Authors for Section E, and has been peer reviewed under the auspices   #
# of the IUCr Commission on Journals.                                        #
#                                                                            #
# Full details of the Crystallographic Information File format               #
# are given in the paper "The Crystallographic Information File (CIF):       #
# a New Standard Archive File for Crystallography" by S. R. Hall, F. H.      #
# Allen and I. D. Brown [Acta Cryst. (1991), A47, 655-685].                  #
#                                                                            #
# The current version of the core CIF dictionary is obtainable from          #
# ftp://ftp.iucr.org/pub/cif_core.dic. The current version number is 2.1.    #
#                                                                            #
# Software is freely available for graphical display of the structure(s) in  #
# this CIF.  For information consult the CIF home page http://www.iucr.org/  #
# cif/home.html                                                              #
#                                                                            #
##############################################################################
                                             
data_I
_audit_creation_method     SHELXL-97
_chemical_name_systematic
;
Diaquabis[6-(3,5-dimethyl-1<i>H</i>-pyrazol-1-yl)picolinato-
\k^3^N,N',O](nitrato-\k^2^O,O')lanthanum(III) monohydrate
;
_chemical_name_common     ?
_chemical_formula_moiety     'C22 H24 La N7 O9, H2 O'
_chemical_formula_sum     'C22 H26 La N7 O10'
_chemical_formula_iupac     '[La (C11 H10 N3 O2)2 (N O3) (H2 O)2], H2 O'
_chemical_formula_weight     687.41
_chemical_melting_point     ?
_symmetry_cell_setting     Monoclinic
_symmetry_space_group_name_H-M     'P 21/c'
_symmetry_space_group_name_Hall     '-P 2ybc'
loop_
    _symmetry_equiv_pos_as_xyz
    'x, y, z'
    '-x, y+1/2, -z+1/2'
    '-x, -y, -z'
    'x, -y-1/2, z-1/2'
_cell_length_a     17.396(2)
_cell_length_b     15.0270(18)
_cell_length_c     10.1607(13)
_cell_angle_alpha     90.00
_cell_angle_beta     94.737(2)
_cell_angle_gamma     90.00
_cell_volume     2647.0(6)
_cell_formula_units_Z     4
_cell_measurement_reflns_used     8663
_cell_measurement_theta_min     2.35
_cell_measurement_theta_max     28.304
_cell_measurement_temperature     298(2)
_exptl_crystal_description     block
_exptl_crystal_colour     colorless
_exptl_crystal_size_max     0.46
_exptl_crystal_size_mid     0.45
_exptl_crystal_size_min     0.40
_exptl_crystal_density_diffrn     1.725
_exptl_crystal_density_meas     ?
_exptl_crystal_density_method     'not measured'
_exptl_crystal_F_000     1376
_exptl_absorpt_coefficient_mu     1.682
_exptl_absorpt_correction_type     multi-scan
_exptl_absorpt_process_details     '(SADABS; Sheldrick, 1996)'
_exptl_absorpt_correction_T_min     0.5117
_exptl_absorpt_correction_T_max     0.5526
_exptl_special_details
;
;
_diffrn_ambient_temperature     298(2)
_diffrn_radiation_type     MoK\a
_diffrn_radiation_wavelength     0.71073
_diffrn_radiation_source     'fine-focus sealed tube'
_diffrn_radiation_monochromator     graphite
_diffrn_measurement_device_type     'Siemens SMART CCD area-detector'
_diffrn_measurement_method     '\f and \w'
_diffrn_detector_area_resol_mean     ?
_diffrn_reflns_number     13524
_diffrn_reflns_av_R_equivalents     0.0218
_diffrn_reflns_av_sigmaI/netI     0.0248
_diffrn_reflns_theta_min     1.79
_diffrn_reflns_theta_max     25.01
_diffrn_reflns_theta_full     25.01
_diffrn_measured_fraction_theta_max     0.998
_diffrn_measured_fraction_theta_full     0.998
_diffrn_reflns_limit_h_min     -19
_diffrn_reflns_limit_h_max     20
_diffrn_reflns_limit_k_min     -17
_diffrn_reflns_limit_k_max     13
_diffrn_reflns_limit_l_min     -12
_diffrn_reflns_limit_l_max     12
_diffrn_standards_number     ?
_diffrn_standards_interval_count     ?
_diffrn_standards_interval_time     ?
_diffrn_standards_decay_%     ?
_refine_special_details
;
 Refinement of F^2^ against ALL reflections.  The weighted R-factor wR and
 goodness of fit S are based on F^2^, conventional R-factors R are based
 on F, with F set to zero for negative F^2^. The threshold expression of
 F^2^ > 2sigma(F^2^) is used only for calculating R-factors(gt) etc. and is
 not relevant to the choice of reflections for refinement.  R-factors based
 on F^2^ are statistically about twice as large as those based on F, and R-
 factors based on ALL data will be even larger.
;
_reflns_number_total     4656
_reflns_number_gt     3941
_reflns_threshold_expression     I>2\s(I)
_refine_ls_structure_factor_coef     Fsqd
_refine_ls_matrix_type     full
_refine_ls_R_factor_all     0.0342
_refine_ls_R_factor_gt     0.0248
_refine_ls_wR_factor_gt     0.0674
_refine_ls_wR_factor_ref     0.0765
_refine_ls_goodness_of_fit_ref     1.014
_refine_ls_restrained_S_all     1.014
_refine_ls_number_reflns     4656
_refine_ls_number_parameters     361
_refine_ls_number_restraints     0
_refine_ls_hydrogen_treatment     constr
_refine_ls_weighting_scheme     calc
_refine_ls_weighting_details
         'calc w=1/[\s^2^(Fo^2^)+(0.0425P)^2^+3.0256P] where P=(Fo^2^+2Fc^2^)/3'
_atom_sites_solution_hydrogens     geom
_atom_sites_solution_primary     direct
_atom_sites_solution_secondary     difmap
_refine_ls_shift/su_max     0.001
_refine_ls_shift/su_mean     0.000
_refine_diff_density_max     0.681
_refine_diff_density_min     -0.549
_refine_ls_extinction_method     none
_refine_ls_extinction_coef     ?
loop_
    _atom_type_symbol
    _atom_type_description
    _atom_type_scat_dispersion_real
    _atom_type_scat_dispersion_imag
    _atom_type_scat_source
    'C' 'C' 0.0033 0.0016
                         'International Tables Vol C Tables 4.2.6.8 and 6.1.1.4'
    'H' 'H' 0.0000 0.0000
                         'International Tables Vol C Tables 4.2.6.8 and 6.1.1.4'
    'N' 'N' 0.0061 0.0033
                         'International Tables Vol C Tables 4.2.6.8 and 6.1.1.4'
    'O' 'O' 0.0106 0.0060
                         'International Tables Vol C Tables 4.2.6.8 and 6.1.1.4'
    'La' 'La' -0.2871 2.4523
                         'International Tables Vol C Tables 4.2.6.8 and 6.1.1.4'
_computing_data_collection     'SMART (Siemens, 1996)'
_computing_cell_refinement     'SMART (Siemens, 1996)'
_computing_data_reduction     'SAINT (Siemens, 1996)'
_computing_structure_solution     'SHELXS97 (Sheldrick, 2008)'
_computing_structure_refinement     'SHELXL97 (Sheldrick, 2008)'
_computing_molecular_graphics     'SHELXTL (Sheldrick, 2008)'
_computing_publication_material     'SHELXTL (Sheldrick, 2008)'
loop_
    _atom_site_type_symbol
    _atom_site_label
    _atom_site_fract_x
    _atom_site_fract_y
    _atom_site_fract_z
    _atom_site_U_iso_or_equiv
    _atom_site_adp_type
    _atom_site_calc_flag
    _atom_site_refinement_flags
    _atom_site_occupancy
    _atom_site_disorder_assembly
    _atom_site_disorder_group
    La La1 0.725615(10) -0.033374(12) 0.360394(18) 0.02756(8) Uani d . 1 . .
    N N1 0.86114(15) -0.10885(18) 0.4512(3) 0.0267(6) Uani d . 1 . .
    N N2 0.88283(16) 0.0047(2) 0.6034(3) 0.0325(6) Uani d . 1 . .
    N N3 0.82454(16) 0.05236(19) 0.5339(3) 0.0342(7) Uani d . 1 . .
    N N4 0.59938(17) 0.0651(2) 0.2758(3) 0.0353(7) Uani d . 1 . .
    N N5 0.6301(2) 0.0557(2) 0.0593(3) 0.0460(8) Uani d . 1 . .
    N N6 0.6814(2) -0.0130(3) 0.0897(3) 0.0489(9) Uani d . 1 . .
    N N7 0.83143(19) 0.0967(2) 0.2242(4) 0.0497(9) Uani d . 1 . .
    O O1 0.75996(14) -0.17799(17) 0.2701(3) 0.0428(6) Uani d . 1 . .
    O O2 0.83910(15) -0.28912(17) 0.2271(3) 0.0442(6) Uani d . 1 . .
    O O3 0.64201(14) 0.02652(17) 0.5260(3) 0.0391(6) Uani d . 1 . .
    O O4 0.53914(16) 0.0940(2) 0.5969(3) 0.0562(8) Uani d . 1 . .
    O O5 0.76750(16) 0.12248(19) 0.2609(3) 0.0500(7) Uani d . 1 . .
    O O6 0.84704(16) 0.01423(19) 0.2392(3) 0.0479(7) Uani d . 1 . .
    O O7 0.87668(19) 0.1474(3) 0.1778(5) 0.0911(14) Uani d . 1 . .
    O O8 0.60430(15) -0.13605(19) 0.3366(3) 0.0529(8) Uani d . 1 . .
    H H8B 0.5958 -0.1549 0.2578 0.064 Uiso d R 1 . .
    H H8C 0.5645 -0.1090 0.3590 0.064 Uiso d R 1 . .
    O O9 0.72302(15) -0.12026(18) 0.5879(3) 0.0466(7) Uani d . 1 . .
    H H9B 0.7684 -0.1352 0.6167 0.056 Uiso d R 1 . .
    H H9C 0.6957 -0.1670 0.5773 0.056 Uiso d R 1 . .
    O O10 0.6289(2) 0.7859(2) 0.0804(4) 0.0771(10) Uani d . 1 . .
    H H10C 0.6333 0.8333 0.1260 0.093 Uiso d R 1 . .
    H H10D 0.6685 0.7544 0.1017 0.093 Uiso d R 1 . .
    C C1 0.8231(2) -0.2207(2) 0.2862(3) 0.0329(8) Uani d . 1 . .
    C C2 0.88316(19) -0.1827(2) 0.3894(3) 0.0303(7) Uani d . 1 . .
    C C3 0.9541(2) -0.2219(3) 0.4173(4) 0.0423(9) Uani d . 1 . .
    H H3 0.9677 -0.2731 0.3733 0.051 Uiso calc R 1 . .
    C C4 1.0046(2) -0.1830(2) 0.5129(4) 0.0458(10) Uani d . 1 . .
    H H4 1.0528 -0.2082 0.5340 0.055 Uiso calc R 1 . .
    C C5 0.9835(2) -0.1071(3) 0.5771(4) 0.0394(9) Uani d . 1 . .
    H H5 1.0172 -0.0798 0.6406 0.047 Uiso calc R 1 . .
    C C6 0.91020(18) -0.0727(2) 0.5436(3) 0.0293(7) Uani d . 1 . .
    C C7 0.9641(3) 0.0119(4) 0.8243(5) 0.0706(15) Uani d . 1 . .
    H H7A 1.0150 0.0209 0.7971 0.106 Uiso calc R 1 . .
    H H7B 0.9554 -0.0505 0.8367 0.106 Uiso calc R 1 . .
    H H7C 0.9590 0.0428 0.9058 0.106 Uiso calc R 1 . .
    C C8 0.9060(2) 0.0469(3) 0.7204(4) 0.0434(9) Uani d . 1 . .
    C C9 0.8629(2) 0.1226(3) 0.7219(4) 0.0497(10) Uani d . 1 . .
    H H9 0.8657 0.1654 0.7882 0.060 Uiso calc R 1 . .
    C C10 0.8133(2) 0.1242(3) 0.6055(4) 0.0401(9) Uani d . 1 . .
    C C11 0.7556(3) 0.1936(3) 0.5615(5) 0.0584(12) Uani d . 1 . .
    H H11A 0.7376 0.1834 0.4709 0.088 Uiso calc R 1 . .
    H H11B 0.7792 0.2513 0.5699 0.088 Uiso calc R 1 . .
    H H11C 0.7129 0.1909 0.6154 0.088 Uiso calc R 1 . .
    C C12 0.5787(2) 0.0682(3) 0.5086(4) 0.0376(8) Uani d . 1 . .
    C C13 0.5506(2) 0.0867(2) 0.3666(4) 0.0387(9) Uani d . 1 . .
    C C14 0.4786(2) 0.1229(3) 0.3322(5) 0.0543(11) Uani d . 1 . .
    H H14 0.4470 0.1401 0.3971 0.065 Uiso calc R 1 . .
    C C15 0.4546(3) 0.1331(3) 0.2014(5) 0.0624(13) Uani d . 1 . .
    H H15 0.4058 0.1558 0.1766 0.075 Uiso calc R 1 . .
    C C16 0.5029(2) 0.1095(3) 0.1070(5) 0.0558(11) Uani d . 1 . .
    H H16 0.4871 0.1143 0.0175 0.067 Uiso calc R 1 . .
    C C17 0.5761(2) 0.0784(3) 0.1492(4) 0.0417(9) Uani d . 1 . .
    C C18 0.6004(3) 0.1738(3) -0.1168(5) 0.0749(16) Uani d . 1 . .
    H H18A 0.6331 0.2046 -0.1733 0.112 Uiso calc R 1 . .
    H H18B 0.5884 0.2124 -0.0460 0.112 Uiso calc R 1 . .
    H H18C 0.5536 0.1564 -0.1668 0.112 Uiso calc R 1 . .
    C C19 0.6413(3) 0.0926(3) -0.0609(4) 0.0540(11) Uani d . 1 . .
    C C20 0.6981(3) 0.0444(3) -0.1085(5) 0.0657(14) Uani d . 1 . .
    H H20 0.7179 0.0526 -0.1898 0.079 Uiso calc R 1 . .
    C C21 0.7219(3) -0.0198(3) -0.0151(4) 0.0567(12) Uani d . 1 . .
    C C22 0.7836(3) -0.0884(4) -0.0240(5) 0.0836(17) Uani d . 1 . .
    H H22A 0.8261 -0.0752 0.0394 0.125 Uiso calc R 1 . .
    H H22B 0.8010 -0.0879 -0.1112 0.125 Uiso calc R 1 . .
    H H22C 0.7633 -0.1461 -0.0058 0.125 Uiso calc R 1 . .
loop_
    _atom_site_aniso_label
    _atom_site_aniso_U_11
    _atom_site_aniso_U_22
    _atom_site_aniso_U_33
    _atom_site_aniso_U_12
    _atom_site_aniso_U_13
    _atom_site_aniso_U_23
    La1 0.02153(12) 0.03166(13) 0.02925(12) 0.00294(8) 0.00059(8) -0.00108(8)
    N1 0.0216(14) 0.0310(15) 0.0276(14) 0.0017(11) 0.0031(11) 0.0041(12)
    N2 0.0269(15) 0.0347(15) 0.0346(16) -0.0006(12) -0.0041(12) -0.0010(13)
    N3 0.0275(15) 0.0330(16) 0.0408(17) 0.0017(12) -0.0058(13) -0.0021(13)
    N4 0.0287(16) 0.0377(16) 0.0386(17) 0.0042(13) -0.0018(13) 0.0012(13)
    N5 0.046(2) 0.057(2) 0.0322(17) 0.0051(16) -0.0084(15) 0.0046(15)
    N6 0.046(2) 0.068(2) 0.0322(17) 0.0118(17) 0.0012(15) 0.0004(16)
    N7 0.0322(18) 0.055(2) 0.060(2) -0.0042(16) -0.0058(16) 0.0234(18)
    O1 0.0303(14) 0.0451(16) 0.0511(16) 0.0081(11) -0.0078(11) -0.0149(12)
    O2 0.0428(15) 0.0388(15) 0.0513(16) 0.0042(12) 0.0063(12) -0.0164(13)
    O3 0.0309(14) 0.0502(16) 0.0362(14) 0.0111(11) 0.0028(11) -0.0030(11)
    O4 0.0382(16) 0.074(2) 0.0579(18) 0.0116(14) 0.0128(14) -0.0184(16)
    O5 0.0420(16) 0.0489(17) 0.0589(18) 0.0097(13) 0.0025(13) 0.0137(14)
    O6 0.0377(15) 0.0482(18) 0.0587(18) 0.0069(12) 0.0092(13) 0.0159(14)
    O7 0.0435(19) 0.080(3) 0.150(4) -0.0069(18) 0.011(2) 0.064(3)
    O8 0.0298(14) 0.0544(18) 0.076(2) -0.0034(12) 0.0101(13) -0.0254(15)
    O9 0.0365(15) 0.0539(17) 0.0491(16) 0.0021(12) 0.0020(12) 0.0141(13)
    O10 0.071(2) 0.065(2) 0.092(3) 0.0011(18) -0.013(2) -0.0078(19)
    C1 0.0314(19) 0.035(2) 0.0331(19) -0.0008(15) 0.0071(15) -0.0003(16)
    C2 0.0265(17) 0.0276(18) 0.0375(19) 0.0006(13) 0.0066(14) 0.0032(14)
    C3 0.031(2) 0.037(2) 0.058(3) 0.0095(16) 0.0051(18) -0.0014(18)
    C4 0.0286(19) 0.044(2) 0.064(3) 0.0105(17) -0.0001(18) 0.005(2)
    C5 0.0275(18) 0.043(2) 0.047(2) -0.0014(16) -0.0042(16) 0.0060(17)
    C6 0.0243(17) 0.0311(18) 0.0324(18) -0.0037(14) 0.0020(14) 0.0044(14)
    C7 0.058(3) 0.110(4) 0.040(2) 0.013(3) -0.016(2) -0.010(3)
    C8 0.034(2) 0.061(3) 0.035(2) 0.0005(18) -0.0042(16) -0.0093(18)
    C9 0.044(2) 0.058(3) 0.046(2) -0.002(2) -0.0007(19) -0.025(2)
    C10 0.034(2) 0.039(2) 0.047(2) -0.0022(16) 0.0020(17) -0.0086(17)
    C11 0.055(3) 0.041(2) 0.077(3) 0.009(2) -0.006(2) -0.021(2)
    C12 0.030(2) 0.037(2) 0.046(2) 0.0014(16) 0.0061(17) -0.0076(17)
    C13 0.0272(18) 0.036(2) 0.052(2) 0.0031(15) -0.0005(16) -0.0022(17)
    C14 0.035(2) 0.056(3) 0.072(3) 0.0158(19) 0.004(2) 0.004(2)
    C15 0.034(2) 0.071(3) 0.080(3) 0.019(2) -0.010(2) 0.015(3)
    C16 0.044(2) 0.064(3) 0.055(3) 0.008(2) -0.017(2) 0.012(2)
    C17 0.038(2) 0.044(2) 0.042(2) 0.0004(17) -0.0060(17) 0.0018(17)
    C18 0.101(4) 0.068(3) 0.052(3) -0.006(3) -0.013(3) 0.016(3)
    C19 0.066(3) 0.060(3) 0.034(2) -0.008(2) -0.005(2) 0.000(2)
    C20 0.086(4) 0.078(4) 0.034(2) -0.013(3) 0.007(2) 0.002(2)
    C21 0.063(3) 0.071(3) 0.037(2) 0.003(2) 0.009(2) -0.012(2)
    C22 0.087(4) 0.107(5) 0.061(3) 0.023(4) 0.028(3) -0.005(3)
_geom_special_details
;
 All esds (except the esd in the dihedral angle between two l.s. planes)
 are estimated using the full covariance matrix.  The cell esds are taken
 into account individually in the estimation of esds in distances, angles
 and torsion angles; correlations between esds in cell parameters are only
 used when they are defined by crystal symmetry.  An approximate (isotropic)
 treatment of cell esds is used for estimating esds involving l.s. planes.
;
loop_
    _geom_bond_atom_site_label_1
    _geom_bond_atom_site_label_2
    _geom_bond_site_symmetry_2
    _geom_bond_distance
    _geom_bond_publ_flag
    La1 O1 . 2.452(2) ?
    La1 O3 . 2.482(2) ?
    La1 O8 . 2.609(3) ?
    La1 O6 . 2.630(3) ?
    La1 O9 . 2.659(3) ?
    La1 O5 . 2.676(3) ?
    La1 N3 . 2.688(3) ?
    La1 N1 . 2.709(3) ?
    La1 N4 . 2.727(3) ?
    La1 N6 . 2.811(3) ?
    N1 C6 . 1.331(4) ?
    N1 C2 . 1.347(4) ?
    N2 C8 . 1.378(5) ?
    N2 N3 . 1.386(4) ?
    N2 C6 . 1.413(5) ?
    N3 C10 . 1.325(5) ?
    N4 C17 . 1.331(5) ?
    N4 C13 . 1.344(5) ?
    N5 C19 . 1.369(5) ?
    N5 N6 . 1.382(5) ?
    N5 C17 . 1.406(5) ?
    N6 C21 . 1.329(6) ?
    N7 O7 . 1.218(4) ?
    N7 O5 . 1.263(4) ?
    N7 O6 . 1.275(4) ?
    O1 C1 . 1.271(4) ?
    O2 C1 . 1.234(4) ?
    O3 C12 . 1.266(4) ?
    O4 C12 . 1.238(4) ?
    O8 H8B . 0.8499 ?
    O8 H8C . 0.8500 ?
    O9 H9B . 0.8500 ?
    O9 H9C . 0.8499 ?
    O10 H10C . 0.8501 ?
    O10 H10D . 0.8499 ?
    C1 C2 . 1.528(5) ?
    C2 C3 . 1.375(5) ?
    C3 C4 . 1.384(5) ?
    C3 H3 . 0.9300 ?
    C4 C5 . 1.379(5) ?
    C4 H4 . 0.9300 ?
    C5 C6 . 1.392(5) ?
    C5 H5 . 0.9300 ?
    C7 C8 . 1.495(6) ?
    C7 H7A . 0.9600 ?
    C7 H7B . 0.9600 ?
    C7 H7C . 0.9600 ?
    C8 C9 . 1.363(6) ?
    C9 C10 . 1.405(5) ?
    C9 H9 . 0.9300 ?
    C10 C11 . 1.491(6) ?
    C11 H11A . 0.9600 ?
    C11 H11B . 0.9600 ?
    C11 H11C . 0.9600 ?
    C12 C13 . 1.510(5) ?
    C13 C14 . 1.383(5) ?
    C14 C15 . 1.369(7) ?
    C14 H14 . 0.9300 ?
    C15 C16 . 1.373(7) ?
    C15 H15 . 0.9300 ?
    C16 C17 . 1.392(5) ?
    C16 H16 . 0.9300 ?
    C18 C19 . 1.501(7) ?
    C18 H18A . 0.9600 ?
    C18 H18B . 0.9600 ?
    C18 H18C . 0.9600 ?
    C19 C20 . 1.346(7) ?
    C20 C21 . 1.393(7) ?
    C20 H20 . 0.9300 ?
    C21 C22 . 1.496(7) ?
    C22 H22A . 0.9600 ?
    C22 H22B . 0.9600 ?
    C22 H22C . 0.9600 ?
loop_
    _geom_angle_atom_site_label_1
    _geom_angle_atom_site_label_2
    _geom_angle_atom_site_label_3
    _geom_angle_site_symmetry_1
    _geom_angle_site_symmetry_3
    _geom_angle
    _geom_angle_publ_flag
    O1 La1 O3 . . 138.56(9) ?
    O1 La1 O8 . . 70.21(8) ?
    O3 La1 O8 . . 76.27(9) ?
    O1 La1 O6 . . 80.56(9) ?
    O3 La1 O6 . . 139.19(9) ?
    O8 La1 O6 . . 142.37(9) ?
    O1 La1 O9 . . 84.97(9) ?
    O3 La1 O9 . . 62.33(8) ?
    O8 La1 O9 . . 73.66(9) ?
    O6 La1 O9 . . 127.78(8) ?
    O1 La1 O5 . . 123.50(10) ?
    O3 La1 O5 . . 97.58(9) ?
    O8 La1 O5 . . 136.54(9) ?
    O6 La1 O5 . . 47.99(8) ?
    O9 La1 O5 . . 141.55(9) ?
    O1 La1 N3 . . 120.50(8) ?
    O3 La1 N3 . . 76.17(9) ?
    O8 La1 N3 . . 144.42(10) ?
    O6 La1 N3 . . 71.41(10) ?
    O9 La1 N3 . . 73.81(9) ?
    O5 La1 N3 . . 69.44(9) ?
    O1 La1 N1 . . 61.59(8) ?
    O3 La1 N1 . . 117.58(8) ?
    O8 La1 N1 . . 117.29(9) ?
    O6 La1 N1 . . 64.12(8) ?
    O9 La1 N1 . . 64.84(8) ?
    O5 La1 N1 . . 103.81(8) ?
    N3 La1 N1 . . 59.02(8) ?
    O1 La1 N4 . . 125.28(8) ?
    O3 La1 N4 . . 61.02(9) ?
    O8 La1 N4 . . 70.58(9) ?
    O6 La1 N4 . . 111.20(9) ?
    O9 La1 N4 . . 118.00(9) ?
    O5 La1 N4 . . 69.10(9) ?
    N3 La1 N4 . . 113.69(9) ?
    N1 La1 N4 . . 171.90(9) ?
    O1 La1 N6 . . 77.64(10) ?
    O3 La1 N6 . . 119.69(9) ?
    O8 La1 N6 . . 79.60(11) ?
    O6 La1 N6 . . 71.22(10) ?
    O9 La1 N6 . . 151.80(10) ?
    O5 La1 N6 . . 66.17(10) ?
    N3 La1 N6 . . 134.28(10) ?
    N1 La1 N6 . . 122.64(9) ?
    N4 La1 N6 . . 58.94(9) ?
    C6 N1 C2 . . 118.3(3) ?
    C6 N1 La1 . . 124.0(2) ?
    C2 N1 La1 . . 117.3(2) ?
    C8 N2 N3 . . 110.6(3) ?
    C8 N2 C6 . . 131.7(3) ?
    N3 N2 C6 . . 117.7(3) ?
    C10 N3 N2 . . 106.0(3) ?
    C10 N3 La1 . . 129.4(2) ?
    N2 N3 La1 . . 119.2(2) ?
    C17 N4 C13 . . 117.9(3) ?
    C17 N4 La1 . . 124.0(2) ?
    C13 N4 La1 . . 116.9(2) ?
    C19 N5 N6 . . 111.5(4) ?
    C19 N5 C17 . . 129.2(4) ?
    N6 N5 C17 . . 119.3(3) ?
    C21 N6 N5 . . 104.7(3) ?
    C21 N6 La1 . . 130.9(3) ?
    N5 N6 La1 . . 114.8(2) ?
    O7 N7 O5 . . 122.4(4) ?
    O7 N7 O6 . . 121.1(4) ?
    O5 N7 O6 . . 116.5(3) ?
    C1 O1 La1 . . 129.3(2) ?
    C12 O3 La1 . . 129.5(2) ?
    N7 O5 La1 . . 96.7(2) ?
    N7 O6 La1 . . 98.6(2) ?
    La1 O8 H8B . . 111.1 ?
    La1 O8 H8C . . 111.3 ?
    H8B O8 H8C . . 109.2 ?
    La1 O9 H9B . . 110.3 ?
    La1 O9 H9C . . 110.2 ?
    H9B O9 H9C . . 108.6 ?
    H10C O10 H10D . . 107.0 ?
    O2 C1 O1 . . 125.8(3) ?
    O2 C1 C2 . . 118.4(3) ?
    O1 C1 C2 . . 115.8(3) ?
    N1 C2 C3 . . 122.8(3) ?
    N1 C2 C1 . . 115.0(3) ?
    C3 C2 C1 . . 122.2(3) ?
    C2 C3 C4 . . 118.1(4) ?
    C2 C3 H3 . . 121.0 ?
    C4 C3 H3 . . 121.0 ?
    C5 C4 C3 . . 120.3(3) ?
    C5 C4 H4 . . 119.9 ?
    C3 C4 H4 . . 119.9 ?
    C4 C5 C6 . . 117.7(3) ?
    C4 C5 H5 . . 121.1 ?
    C6 C5 H5 . . 121.1 ?
    N1 C6 C5 . . 122.8(3) ?
    N1 C6 N2 . . 114.8(3) ?
    C5 C6 N2 . . 122.3(3) ?
    C8 C7 H7A . . 109.5 ?
    C8 C7 H7B . . 109.5 ?
    H7A C7 H7B . . 109.5 ?
    C8 C7 H7C . . 109.5 ?
    H7A C7 H7C . . 109.5 ?
    H7B C7 H7C . . 109.5 ?
    C9 C8 N2 . . 105.7(3) ?
    C9 C8 C7 . . 128.8(4) ?
    N2 C8 C7 . . 125.4(4) ?
    C8 C9 C10 . . 107.8(3) ?
    C8 C9 H9 . . 126.1 ?
    C10 C9 H9 . . 126.1 ?
    N3 C10 C9 . . 109.9(3) ?
    N3 C10 C11 . . 122.1(3) ?
    C9 C10 C11 . . 128.0(4) ?
    C10 C11 H11A . . 109.5 ?
    C10 C11 H11B . . 109.5 ?
    H11A C11 H11B . . 109.5 ?
    C10 C11 H11C . . 109.5 ?
    H11A C11 H11C . . 109.5 ?
    H11B C11 H11C . . 109.5 ?
    O4 C12 O3 . . 125.6(4) ?
    O4 C12 C13 . . 118.7(3) ?
    O3 C12 C13 . . 115.7(3) ?
    N4 C13 C14 . . 122.1(4) ?
    N4 C13 C12 . . 116.0(3) ?
    C14 C13 C12 . . 121.9(4) ?
    C15 C14 C13 . . 119.1(4) ?
    C15 C14 H14 . . 120.4 ?
    C13 C14 H14 . . 120.4 ?
    C14 C15 C16 . . 119.6(4) ?
    C14 C15 H15 . . 120.2 ?
    C16 C15 H15 . . 120.2 ?
    C15 C16 C17 . . 118.0(4) ?
    C15 C16 H16 . . 121.0 ?
    C17 C16 H16 . . 121.0 ?
    N4 C17 C16 . . 123.1(4) ?
    N4 C17 N5 . . 115.2(3) ?
    C16 C17 N5 . . 121.7(4) ?
    C19 C18 H18A . . 109.5 ?
    C19 C18 H18B . . 109.5 ?
    H18A C18 H18B . . 109.5 ?
    C19 C18 H18C . . 109.5 ?
    H18A C18 H18C . . 109.5 ?
    H18B C18 H18C . . 109.5 ?
    C20 C19 N5 . . 105.4(4) ?
    C20 C19 C18 . . 129.8(4) ?
    N5 C19 C18 . . 124.7(4) ?
    C19 C20 C21 . . 108.3(4) ?
    C19 C20 H20 . . 125.9 ?
    C21 C20 H20 . . 125.9 ?
    N6 C21 C20 . . 110.2(4) ?
    N6 C21 C22 . . 122.2(4) ?
    C20 C21 C22 . . 127.7(5) ?
    C21 C22 H22A . . 109.5 ?
    C21 C22 H22B . . 109.5 ?
    H22A C22 H22B . . 109.5 ?
    C21 C22 H22C . . 109.5 ?
    H22A C22 H22C . . 109.5 ?
    H22B C22 H22C . . 109.5 ?
loop_
    _geom_torsion_atom_site_label_1
    _geom_torsion_atom_site_label_2
    _geom_torsion_atom_site_label_3
    _geom_torsion_atom_site_label_4
    _geom_torsion_site_symmetry_1
    _geom_torsion_site_symmetry_2
    _geom_torsion_site_symmetry_3
    _geom_torsion_site_symmetry_4
    _geom_torsion
    _geom_torsion_publ_flag
    O1 La1 N1 C6 . . . . -179.1(3) ?
    O3 La1 N1 C6 . . . . -46.4(3) ?
    O8 La1 N1 C6 . . . . -134.5(2) ?
    O6 La1 N1 C6 . . . . 87.7(3) ?
    O9 La1 N1 C6 . . . . -80.9(2) ?
    O5 La1 N1 C6 . . . . 60.0(3) ?
    N3 La1 N1 C6 . . . . 4.7(2) ?
    N4 La1 N1 C6 . . . . 31.5(7) ?
    N6 La1 N1 C6 . . . . 130.3(2) ?
    O1 La1 N1 C2 . . . . 7.7(2) ?
    O3 La1 N1 C2 . . . . 140.5(2) ?
    O8 La1 N1 C2 . . . . 52.3(2) ?
    O6 La1 N1 C2 . . . . -85.4(2) ?
    O9 La1 N1 C2 . . . . 106.0(2) ?
    O5 La1 N1 C2 . . . . -113.1(2) ?
    N3 La1 N1 C2 . . . . -168.4(3) ?
    N4 La1 N1 C2 . . . . -141.6(6) ?
    N6 La1 N1 C2 . . . . -42.8(3) ?
    C8 N2 N3 C10 . . . . 1.6(4) ?
    C6 N2 N3 C10 . . . . -175.5(3) ?
    C8 N2 N3 La1 . . . . -155.0(3) ?
    C6 N2 N3 La1 . . . . 27.9(4) ?
    O1 La1 N3 C10 . . . . -170.6(3) ?
    O3 La1 N3 C10 . . . . -31.9(3) ?
    O8 La1 N3 C10 . . . . -72.1(4) ?
    O6 La1 N3 C10 . . . . 122.9(3) ?
    O9 La1 N3 C10 . . . . -96.7(3) ?
    O5 La1 N3 C10 . . . . 71.8(3) ?
    N1 La1 N3 C10 . . . . -166.7(4) ?
    N4 La1 N3 C10 . . . . 17.3(3) ?
    N6 La1 N3 C10 . . . . 86.3(3) ?
    O1 La1 N3 N2 . . . . -20.2(3) ?
    O3 La1 N3 N2 . . . . 118.4(3) ?
    O8 La1 N3 N2 . . . . 78.3(3) ?
    O6 La1 N3 N2 . . . . -86.7(2) ?
    O9 La1 N3 N2 . . . . 53.7(2) ?
    O5 La1 N3 N2 . . . . -137.8(3) ?
    N1 La1 N3 N2 . . . . -16.3(2) ?
    N4 La1 N3 N2 . . . . 167.7(2) ?
    N6 La1 N3 N2 . . . . -123.4(2) ?
    O1 La1 N4 C17 . . . . -44.0(3) ?
    O3 La1 N4 C17 . . . . -175.1(3) ?
    O8 La1 N4 C17 . . . . -90.4(3) ?
    O6 La1 N4 C17 . . . . 49.4(3) ?
    O9 La1 N4 C17 . . . . -148.8(3) ?
    O5 La1 N4 C17 . . . . 73.0(3) ?
    N3 La1 N4 C17 . . . . 127.6(3) ?
    N1 La1 N4 C17 . . . . 102.6(6) ?
    N6 La1 N4 C17 . . . . -1.1(3) ?
    O1 La1 N4 C13 . . . . 123.1(3) ?
    O3 La1 N4 C13 . . . . -8.1(2) ?
    O8 La1 N4 C13 . . . . 76.6(3) ?
    O6 La1 N4 C13 . . . . -143.6(3) ?
    O9 La1 N4 C13 . . . . 18.3(3) ?
    O5 La1 N4 C13 . . . . -120.0(3) ?
    N3 La1 N4 C13 . . . . -65.3(3) ?
    N1 La1 N4 C13 . . . . -90.3(6) ?
    N6 La1 N4 C13 . . . . 166.0(3) ?
    C19 N5 N6 C21 . . . . -2.3(5) ?
    C17 N5 N6 C21 . . . . 177.8(4) ?
    C19 N5 N6 La1 . . . . 147.9(3) ?
    C17 N5 N6 La1 . . . . -32.0(4) ?
    O1 La1 N6 C21 . . . . -58.1(4) ?
    O3 La1 N6 C21 . . . . 162.6(4) ?
    O8 La1 N6 C21 . . . . -129.9(4) ?
    O6 La1 N6 C21 . . . . 26.0(4) ?
    O9 La1 N6 C21 . . . . -111.3(4) ?
    O5 La1 N6 C21 . . . . 77.5(4) ?
    N3 La1 N6 C21 . . . . 62.7(4) ?
    N1 La1 N6 C21 . . . . -14.1(5) ?
    N4 La1 N6 C21 . . . . 156.6(4) ?
    O1 La1 N6 N5 . . . . 161.5(3) ?
    O3 La1 N6 N5 . . . . 22.2(3) ?
    O8 La1 N6 N5 . . . . 89.7(3) ?
    O6 La1 N6 N5 . . . . -114.4(3) ?
    O9 La1 N6 N5 . . . . 108.3(3) ?
    O5 La1 N6 N5 . . . . -62.9(3) ?
    N3 La1 N6 N5 . . . . -77.7(3) ?
    N1 La1 N6 N5 . . . . -154.5(2) ?
    N4 La1 N6 N5 . . . . 16.2(3) ?
    O3 La1 O1 C1 . . . . -109.3(3) ?
    O8 La1 O1 C1 . . . . -147.2(3) ?
    O6 La1 O1 C1 . . . . 56.9(3) ?
    O9 La1 O1 C1 . . . . -72.8(3) ?
    O5 La1 O1 C1 . . . . 79.4(3) ?
    N3 La1 O1 C1 . . . . -4.9(3) ?
    N1 La1 O1 C1 . . . . -8.7(3) ?
    N4 La1 O1 C1 . . . . 166.2(3) ?
    N6 La1 O1 C1 . . . . 129.6(3) ?
    O1 La1 O3 C12 . . . . -106.5(3) ?
    O8 La1 O3 C12 . . . . -70.0(3) ?
    O6 La1 O3 C12 . . . . 94.7(3) ?
    O9 La1 O3 C12 . . . . -148.5(3) ?
    O5 La1 O3 C12 . . . . 66.2(3) ?
    N3 La1 O3 C12 . . . . 132.8(3) ?
    N1 La1 O3 C12 . . . . 176.2(3) ?
    N4 La1 O3 C12 . . . . 5.2(3) ?
    N6 La1 O3 C12 . . . . -0.6(3) ?
    O7 N7 O5 La1 . . . . -175.3(4) ?
    O6 N7 O5 La1 . . . . 4.1(3) ?
    O1 La1 O5 N7 . . . . -33.0(3) ?
    O3 La1 O5 N7 . . . . 152.8(2) ?
    O8 La1 O5 N7 . . . . -129.2(2) ?
    O6 La1 O5 N7 . . . . -2.4(2) ?
    O9 La1 O5 N7 . . . . 98.7(2) ?
    N3 La1 O5 N7 . . . . 80.7(2) ?
    N1 La1 O5 N7 . . . . 31.9(2) ?
    N4 La1 O5 N7 . . . . -152.2(2) ?
    N6 La1 O5 N7 . . . . -88.0(2) ?
    O7 N7 O6 La1 . . . . 175.2(4) ?
    O5 N7 O6 La1 . . . . -4.2(4) ?
    O1 La1 O6 N7 . . . . 156.9(2) ?
    O3 La1 O6 N7 . . . . -37.2(3) ?
    O8 La1 O6 N7 . . . . 117.9(2) ?
    O9 La1 O6 N7 . . . . -127.1(2) ?
    O5 La1 O6 N7 . . . . 2.4(2) ?
    N3 La1 O6 N7 . . . . -76.3(2) ?
    N1 La1 O6 N7 . . . . -140.2(2) ?
    N4 La1 O6 N7 . . . . 32.6(2) ?
    N6 La1 O6 N7 . . . . 76.8(2) ?
    La1 O1 C1 O2 . . . . -172.2(3) ?
    La1 O1 C1 C2 . . . . 8.3(5) ?
    C6 N1 C2 C3 . . . . -0.3(5) ?
    La1 N1 C2 C3 . . . . 173.2(3) ?
    C6 N1 C2 C1 . . . . 179.2(3) ?
    La1 N1 C2 C1 . . . . -7.3(4) ?
    O2 C1 C2 N1 . . . . -179.0(3) ?
    O1 C1 C2 N1 . . . . 0.6(4) ?
    O2 C1 C2 C3 . . . . 0.4(5) ?
    O1 C1 C2 C3 . . . . -180.0(3) ?
    N1 C2 C3 C4 . . . . -0.2(6) ?
    C1 C2 C3 C4 . . . . -179.6(3) ?
    C2 C3 C4 C5 . . . . -0.2(6) ?
    C3 C4 C5 C6 . . . . 1.0(6) ?
    C2 N1 C6 C5 . . . . 1.2(5) ?
    La1 N1 C6 C5 . . . . -171.9(3) ?
    C2 N1 C6 N2 . . . . 179.8(3) ?
    La1 N1 C6 N2 . . . . 6.8(4) ?
    C4 C5 C6 N1 . . . . -1.5(5) ?
    C4 C5 C6 N2 . . . . 179.9(3) ?
    C8 N2 C6 N1 . . . . 161.2(4) ?
    N3 N2 C6 N1 . . . . -22.4(4) ?
    C8 N2 C6 C5 . . . . -20.2(6) ?
    N3 N2 C6 C5 . . . . 156.2(3) ?
    N3 N2 C8 C9 . . . . -1.4(4) ?
    C6 N2 C8 C9 . . . . 175.2(4) ?
    N3 N2 C8 C7 . . . . 175.9(4) ?
    C6 N2 C8 C7 . . . . -7.5(7) ?
    N2 C8 C9 C10 . . . . 0.7(5) ?
    C7 C8 C9 C10 . . . . -176.5(5) ?
    N2 N3 C10 C9 . . . . -1.1(4) ?
    La1 N3 C10 C9 . . . . 152.2(3) ?
    N2 N3 C10 C11 . . . . 178.7(4) ?
    La1 N3 C10 C11 . . . . -28.0(6) ?
    C8 C9 C10 N3 . . . . 0.3(5) ?
    C8 C9 C10 C11 . . . . -179.5(4) ?
    La1 O3 C12 O4 . . . . 177.9(3) ?
    La1 O3 C12 C13 . . . . -1.9(5) ?
    C17 N4 C13 C14 . . . . -0.9(6) ?
    La1 N4 C13 C14 . . . . -168.8(3) ?
    C17 N4 C13 C12 . . . . 178.5(3) ?
    La1 N4 C13 C12 . . . . 10.6(4) ?
    O4 C12 C13 N4 . . . . 173.7(4) ?
    O3 C12 C13 N4 . . . . -6.5(5) ?
    O4 C12 C13 C14 . . . . -7.0(6) ?
    O3 C12 C13 C14 . . . . 172.9(4) ?
    N4 C13 C14 C15 . . . . 3.3(7) ?
    C12 C13 C14 C15 . . . . -176.0(4) ?
    C13 C14 C15 C16 . . . . -1.8(7) ?
    C14 C15 C16 C17 . . . . -1.9(7) ?
    C13 N4 C17 C16 . . . . -3.1(6) ?
    La1 N4 C17 C16 . . . . 163.9(3) ?
    C13 N4 C17 N5 . . . . 179.1(3) ?
    La1 N4 C17 N5 . . . . -13.9(5) ?
    C15 C16 C17 N4 . . . . 4.5(7) ?
    C15 C16 C17 N5 . . . . -177.9(4) ?
    C19 N5 C17 N4 . . . . -148.7(4) ?
    N6 N5 C17 N4 . . . . 31.1(5) ?
    C19 N5 C17 C16 . . . . 33.4(7) ?
    N6 N5 C17 C16 . . . . -146.7(4) ?
    N6 N5 C19 C20 . . . . 2.3(5) ?
    C17 N5 C19 C20 . . . . -177.8(4) ?
    N6 N5 C19 C18 . . . . -173.9(4) ?
    C17 N5 C19 C18 . . . . 6.0(7) ?
    N5 C19 C20 C21 . . . . -1.4(5) ?
    C18 C19 C20 C21 . . . . 174.5(5) ?
    N5 N6 C21 C20 . . . . 1.3(5) ?
    La1 N6 C21 C20 . . . . -141.9(4) ?
    N5 N6 C21 C22 . . . . -178.8(5) ?
    La1 N6 C21 C22 . . . . 37.9(7) ?
    C19 C20 C21 N6 . . . . 0.0(6) ?
    C19 C20 C21 C22 . . . . -179.8(5) ?
loop_
    _geom_hbond_atom_site_label_D
    _geom_hbond_atom_site_label_H
    _geom_hbond_atom_site_label_A
    _geom_hbond_site_symmetry_A
    _geom_hbond_distance_DH
    _geom_hbond_distance_HA
    _geom_hbond_distance_DA
    _geom_hbond_angle_DHA
    O8 H8B O10 1_545 0.85 2.13 2.918(5) 153.7
    O8 H8C O4 3_656 0.85 1.91 2.713(4) 157.9
    O9 H9B O2 4_556 0.85 1.96 2.731(4) 150.8
    O9 H9B N1 . 0.85 2.46 2.878(4) 111.5
    O10 H10C N6 1_565 0.85 2.49 3.156(5) 135.5
    O10 H10D O9 4_565 0.85 2.24 2.977(5) 145.6
    O10 H10D O1 1_565 0.85 2.46 2.913(4) 114.3
data_global
_journal_date_recd_electronic     2008-01-04
_journal_date_accepted     2008-01-18
_journal_name_full     'Acta Crystallographica, Section E'
_journal_year     2008
_journal_volume     64
_journal_issue      2
_journal_page_first     m410
_journal_page_last     m410
_journal_paper_category     QM
_journal_coeditor_code     HG2369
_publ_contact_author_name     'Yin, Xian-Hong'
_publ_contact_author_address
;
College of Chemistry and Ecological Engineering
Guangxi University for Nationalities
Nanning 530006
People's Republic of China
;
_publ_contact_author_email     yxhphd@163.com
_publ_contact_author_fax     '0086-771-3262396'
_publ_contact_author_phone     '0086-771-3262396'
_publ_section_title
;\
Diaquabis[6-(3,5-dimethyl-1<i>H</i>-pyrazol-1-yl)picolinato-\
\k^3^<i>N</i>,<i>N</i>',<i>O</i>](nitrato-\k^2^<i>O</i>,<i>O</i>')\
lanthanum(III) monohydrate
;
loop_
    _publ_author_name
    _publ_author_address
    'Kai, Zhao'
;
College of Chemistry and Ecological Engineering
Guangxi University for Nationalities
Nanning 530006
People's Republic of China
and
College of Chemistry and Chemical Engineering
Guangxi University
Nanning 530004
People's Republic of China
;
    'Yin, Xian-Hong'
;
College of Chemistry and Ecological Engineering
Guangxi University for Nationalities
Nanning 530006
People's Republic of China
;
    'Yu, Feng'
;
College of Chemistry and Ecological Engineering
Guangxi University for Nationalities
Nanning 530006
People's Republic of China
;
    'Jie, Zhu'
;
College of Chemistry and Chemical Engineering
Guangxi University
Nanning 530004
People's Republic of China
;
    'Lin, Cui-Wu'
;
College of Chemistry and Chemical Engineering
Guangxi University
Nanning 530004
People's Republic of China
;
    'Fu, Fei-Long'
;
College of Chemistry and Ecological Engineering
Guangxi University for Nationalities
Nanning 530006
People's Republic of China
;
