# Supplementary material for: Diaqua­bis[6-(3,5-dimethyl-1H-pyrazol-1-yl)picolinato-κ3 N,N′,O](nitrato-κ2 O,O′)lanthanum(III) monohydrate
Source: Acta Crystallogr Sect E Struct Rep Online. 2008 Jan 25;64(Pt 2):m410. doi: 10.1107/S1600536808001955 (PMC2960405; doi:10.1107/S1600536808001955)
Supplement: Supplementary file 2 [file e-64-0m410-Isup2.hkl]

# 
# h,k,l, Fc-squared, Fo-squared, sigma(Fo-squared) and status flag 
# 
data_I
_shelx_title ' 071229g in P2(1)/c' 
_shelx_refln_list_code          4 
_shelx_F_calc_maximum      290.23 
_exptl_crystal_F_000      1376.00 
_reflns_d_resolution_high  0.8406 
 
loop_ 
 _symmetry_equiv_pos_as_xyz 
 'x, y, z' 
 '-x, y+1/2, -z+1/2' 
 '-x, -y, -z' 
 'x, -y-1/2, z-1/2' 
 
_cell_length_a    17.3958 
_cell_length_b    15.0270 
_cell_length_c    10.1607 
_cell_angle_alpha  90.000 
_cell_angle_beta   94.737 
_cell_angle_gamma  90.000 
 
_shelx_F_squared_multiplier     1.000 
 
loop_ 
 _refln_index_h 
 _refln_index_k 
 _refln_index_l 
 _refln_F_squared_calc 
 _refln_F_squared_meas 
 _refln_F_squared_sigma 
 _refln_observed_status 
   2   0   0    53887.11    45046.75    636.63 o 
   3   0   0      102.66      221.89     14.48 o 
   4   0   0     3334.71     3804.37     77.80 o 
   5   0   0     2718.20     3033.09     72.11 o 
   6   0   0     6963.95     6512.65    128.18 o 
   7   0   0    48517.03    46181.79    652.21 o 
   9   0   0    27235.68    26723.37    285.15 o 
  10   0   0     1052.42     1102.15     40.32 o 
  11   0   0    19341.13    19221.17    229.74 o 
  12   0   0     1238.39     1212.87     83.95 o 
  13   0   0     7165.35     7068.85    123.46 o 
  14   0   0     1360.13     1340.15     53.19 o 
  15   0   0     2472.64     2564.26     76.48 o 
  16   0   0     4913.58     5003.07    112.89 o 
  17   0   0      308.99      356.97     43.26 o 
  18   0   0     5473.76     5480.03    181.61 o 
  19   0   0       47.97      129.29     51.95 o 
  20   0   0     4198.25     4232.77    173.97 o 
   1   1   0     4218.03     3801.89    102.75 o 
   2   1   0      317.34      525.92      8.89 o 
   3   1   0     2126.39     2419.02     30.95 o 
   4   1   0     3968.08     3891.20     57.65 o 
   5   1   0      920.22     1075.15     65.77 o 
   6   1   0      159.70      209.51     20.36 o 
   7   1   0       17.31       25.35     11.28 o 
   8   1   0     2972.61     3163.56     51.14 o 
   9   1   0      559.02      562.02     23.99 o 
  10   1   0     2985.50     3003.93     65.36 o 
  11   1   0      188.32      255.59     23.99 o 
  12   1   0      217.21      245.88     22.44 o 
  13   1   0       19.61       10.11     14.27 o 
  14   1   0      192.46      201.14     21.57 o 
  15   1   0      195.02      202.24     23.33 o 
  16   1   0      175.01      180.85     24.04 o 
  17   1   0      737.89      805.56     36.23 o 
  18   1   0      167.98      204.19     31.04 o 
  19   1   0      326.91      359.53     40.53 o 
  20   1   0        9.31       14.47     30.70 o 
   1   2   0     4611.24     5546.22     64.87 o 
   2   2   0    28026.04    27968.96    553.28 o 
   3   2   0     9974.92    11491.13     86.33 o 
   4   2   0     6757.93     5871.50     57.34 o 
   5   2   0    29092.53    28657.38    201.41 o 
   6   2   0     5601.65     5066.83     53.36 o 
   7   2   0    23260.42    22410.52    231.59 o 
   8   2   0      262.60      278.03     41.17 o 
   9   2   0    14260.50    13993.70    141.12 o 
  10   2   0       53.29      105.50     17.03 o 
  11   2   0    16913.40    17088.83    208.23 o 
  12   2   0     1069.62     1160.61     32.46 o 
  13   2   0    10247.28    10304.14    231.84 o 
  14   2   0     3839.88     3817.58     63.75 o 
  15   2   0     3162.88     3262.77     61.64 o 
  16   2   0     6188.37     6401.49     92.16 o 
  17   2   0     2347.01     2464.84     72.67 o 
  18   2   0     2613.28     2755.21     73.86 o 
  19   2   0      347.88      457.10     42.74 o 
  20   2   0     3527.19     3604.43     90.93 o 
   1   3   0      900.31      900.34     22.41 o 
   2   3   0      174.88      277.57      8.48 o 
   3   3   0    45901.34    45688.15    463.75 o 
   4   3   0    24446.89    25975.95    271.96 o 
   5   3   0    22060.64    21379.23    156.25 o 
   6   3   0    12937.59    12983.81    106.36 o 
   7   3   0     7693.56     7786.32     75.52 o 
   8   3   0     4859.59     4756.27     57.21 o 
   9   3   0        1.50       16.08      9.41 o 
  10   3   0     3115.89     3088.49     49.65 o 
  11   3   0     1732.06     1836.02     44.70 o 
  12   3   0     2382.07     2200.46     49.50 o 
  13   3   0      851.12      810.76     33.79 o 
  14   3   0     3995.87     4038.53     77.90 o 
  15   3   0     3720.97     3477.47     74.88 o 
  16   3   0     5163.63     5055.67     95.48 o 
  17   3   0     1421.27     1565.88     56.16 o 
  18   3   0      471.20      436.75     40.17 o 
  19   3   0     1685.79     1738.96     62.87 o 
  20   3   0       61.80       73.59     28.36 o 
   0   4   0       51.45       62.83      7.15 o 
   1   4   0     5253.49     5686.80     52.70 o 
   2   4   0    25994.59    26396.81    252.64 o 
   3   4   0    29378.32    29618.09    353.52 o 
   4   4   0      837.57      662.13     23.41 o 
   5   4   0     9630.91     9307.40     83.27 o 
   6   4   0      438.86      482.54     17.11 o 
   7   4   0     4137.32     3922.67     58.39 o 
   8   4   0       21.35       37.35     11.17 o 
   9   4   0    13161.64    13225.70    142.44 o 
  10   4   0      389.14      412.98     45.37 o 
  11   4   0     7360.81     7498.64    103.79 o 
  12   4   0      130.97      143.31     27.41 o 
  13   4   0     6072.61     6323.98    116.22 o 
  14   4   0      796.11      802.13     37.73 o 
  15   4   0      345.23      388.60     33.53 o 
  16   4   0     1714.65     1772.32     56.82 o 
  17   4   0      825.74      925.72     44.19 o 
  18   4   0     1864.41     1959.80     63.82 o 
  19   4   0     1369.27     1409.81     57.26 o 
  20   4   0     1411.14     1445.91     61.15 o 
   1   5   0     8505.02     8638.09     92.92 o 
   2   5   0     3943.76     3810.42     39.55 o 
   3   5   0    36843.44    35807.33    462.93 o 
   4   5   0    13590.31    13975.51    103.70 o 
   5   5   0     6592.09     5943.02     52.35 o 
   6   5   0     9976.05    10094.80     93.34 o 
   7   5   0     1973.46     1753.65     33.30 o 
   8   5   0     9667.49     9992.99     99.27 o 
   9   5   0      292.58      283.57     21.57 o 
  10   5   0     7231.30     7385.22    100.12 o 
  11   5   0      107.32       94.80     18.41 o 
  12   5   0     7421.13     7270.45    129.34 o 
  13   5   0     2054.13     2033.38     47.85 o 
  14   5   0     5405.56     5340.94     81.99 o 
  15   5   0     1758.33     1856.83     56.12 o 
  16   5   0     2472.62     2370.87     84.10 o 
  17   5   0     2494.46     2515.53     69.47 o 
  18   5   0      692.70      713.20     52.78 o 
  19   5   0     3482.48     3565.16    110.78 o 
   0   6   0      946.31      953.31     24.59 o 
   1   6   0     2113.46     2278.51     51.03 o 
   2   6   0     9754.96    10073.33     84.77 o 
   3   6   0     3299.08     3261.34     46.98 o 
   4   6   0     1160.30     1177.16     26.52 o 
   5   6   0     4743.40     4926.39     47.69 o 
   6   6   0     1208.02     1113.78     31.99 o 
   7   6   0     2682.99     2634.38     42.38 o 
   8   6   0     5313.52     5284.58     66.55 o 
   9   6   0      318.37      259.34     21.94 o 
  10   6   0        0.45      -11.45     16.64 o 
  11   6   0       31.53      -17.69     11.79 o 
  12   6   0      279.93      327.64     35.29 o 
  13   6   0      841.58      799.57     33.98 o 
  14   6   0        4.41       23.70     18.02 o 
  15   6   0      817.44      931.86     49.58 o 
  16   6   0        6.21       18.53     28.62 o 
  17   6   0       19.65      163.02     37.01 o 
  18   6   0      590.43      635.77     60.62 o 
  19   6   0       84.79      144.41     38.60 o 
   1   7   0    14842.25    15336.99    189.34 o 
   2   7   0     1220.22     1290.98     84.28 o 
   3   7   0    28331.78    29682.88    237.19 o 
   4   7   0     2921.76     2797.31     43.02 o 
   5   7   0    13799.89    14119.82    104.52 o 
   6   7   0    13361.39    13649.04    103.59 o 
   7   7   0     3257.91     3290.45     48.64 o 
   8   7   0     5664.85     5614.27     69.81 o 
   9   7   0      184.10      179.77     17.13 o 
  10   7   0     8963.98     8928.14    101.24 o 
  11   7   0       14.59       -6.66     17.59 o 
  12   7   0     7218.06     7239.14    276.81 o 
  13   7   0     1244.99     1224.86     41.14 o 
  14   7   0     4519.26     4662.13     80.33 o 
  15   7   0      792.42      788.66     36.43 o 
  16   7   0     1270.87     1270.28     49.24 o 
  17   7   0     3944.01     4080.10     93.57 o 
  18   7   0      317.76      328.33     41.02 o 
   0   8   0        1.83        0.11     14.80 o 
   1   8   0      160.01      152.87     10.42 o 
   2   8   0       19.76        5.93      9.23 o 
   3   8   0     1593.67     1661.97     25.92 o 
   4   8   0       62.84       45.10     14.87 o 
   5   8   0      762.01      753.97     24.51 o 
   6   8   0     2010.66     2085.86     51.55 o 
   7   8   0        0.77       -2.62     13.65 o 
   8   8   0       63.51       56.21     17.00 o 
   9   8   0        2.13      -20.89     13.92 o 
  10   8   0      260.24      258.65     26.66 o 
  11   8   0      736.80      581.38     35.69 o 
  12   8   0      665.31      638.20     48.29 o 
  13   8   0        4.38      -25.92     17.28 o 
  14   8   0        5.44      -24.89     16.59 o 
  15   8   0      134.01      104.90     29.43 o 
  16   8   0       32.97        2.81     21.54 o 
  17   8   0       87.48      109.43     28.99 o 
  18   8   0        4.41      -33.13     25.25 o 
   1   9   0    10011.31     9920.25     88.27 o 
   2   9   0    14918.09    15672.12    155.24 o 
   3   9   0     8008.35     8463.41    176.14 o 
   4   9   0     1849.73     1710.62     41.71 o 
   5   9   0    16981.75    17314.15    147.35 o 
   6   9   0     9556.97     9918.54    121.66 o 
   7   9   0     1307.62     1270.61     40.67 o 
   8   9   0    11802.41    12016.50    145.61 o 
   9   9   0       16.36       16.22     17.45 o 
  10   9   0    10045.91    10020.49    136.78 o 
  11   9   0       35.00       45.71     20.82 o 
  12   9   0     4925.08     5054.46    122.27 o 
  13   9   0      458.74      488.24     33.65 o 
  14   9   0     4449.32     4480.82     82.06 o 
  15   9   0     1518.87     1517.78     50.59 o 
  16   9   0     2599.59     2699.12     68.30 o 
  17   9   0     3299.43     3392.51     78.60 o 
   0  10   0       40.69       18.85     27.26 o 
   1  10   0      779.76      820.68     41.86 o 
   2  10   0     2610.14     2574.37     78.19 o 
   3  10   0     2291.33     2177.55     49.34 o 
   4  10   0      558.88      599.10     27.75 o 
   5  10   0     1100.14     1159.55     41.43 o 
   6  10   0     3094.69     3058.05     62.43 o 
   7  10   0      694.17      717.94     34.51 o 
   8  10   0        5.95       20.47     18.68 o 
   9  10   0     2707.78     2679.43     65.28 o 
  10  10   0      813.00      714.01     39.74 o 
  11  10   0     1635.92     1680.81     71.16 o 
  12  10   0      184.61      191.72     30.93 o 
  13  10   0     1364.25     1366.62     45.61 o 
  14  10   0      325.48      411.81     34.85 o 
  15  10   0      649.90      623.52     38.99 o 
  16  10   0      940.27      917.16     44.74 o 
  17  10   0      107.60      107.61     27.62 o 
   1  11   0     7778.00     7933.11    134.14 o 
   2  11   0     2082.58     2212.69     73.67 o 
   3  11   0     1944.60     1979.38     64.57 o 
   4  11   0      965.95      857.16     66.43 o 
   5  11   0     2625.61     2394.86     54.90 o 
   6  11   0     4485.65     4472.75     78.85 o 
   7  11   0      676.29      697.93     35.45 o 
   8  11   0     8742.57     8689.75    123.74 o 
   9  11   0       91.00      100.80     25.03 o 
  10  11   0     3389.62     3391.46     98.71 o 
  11  11   0      124.49      138.83     22.93 o 
  12  11   0     2846.19     2882.22     73.98 o 
  13  11   0      226.54      259.13     34.16 o 
  14  11   0     2517.03     2501.22     63.64 o 
  15  11   0      967.62     1038.76     45.80 o 
  16  11   0     1155.43     1205.43     50.03 o 
   0  12   0     8954.45     9456.11    219.38 o 
   1  12   0       57.34      183.42     45.18 o 
   2  12   0     8139.50     8277.33    433.42 o 
   3  12   0      759.27      777.15     75.77 o 
   4  12   0     3917.76     3584.22    180.90 o 
   5  12   0     1861.98     1700.56    108.71 o 
   6  12   0      455.40      439.89     43.64 o 
   7  12   0     2508.43     2376.35     79.93 o 
   8  12   0      523.10      545.44     47.89 o 
   9  12   0     7284.30     7609.23    271.24 o 
  10  12   0        4.93       28.73     19.25 o 
  11  12   0     3725.92     3783.99     83.79 o 
  12  12   0      260.61      226.08     26.88 o 
  13  12   0     1857.40     1890.58     54.98 o 
  14  12   0      713.37      708.47     40.27 o 
  15  12   0      825.85      824.60     42.68 o 
   1  13   0     1125.05      947.84     51.19 o 
   2  13   0        1.14       44.66     38.08 o 
   3  13   0     2638.34     2611.50     80.91 o 
   4  13   0      691.43      661.47     47.58 o 
   5  13   0      953.66      911.79     52.88 o 
   6  13   0      535.48      531.48     64.88 o 
   7  13   0     1192.59     1021.66     57.36 o 
   8  13   0      376.33      328.63     42.36 o 
   9  13   0       22.96       -8.47     25.75 o 
  10  13   0       24.64       -2.57     29.07 o 
  11  13   0       12.53      -39.78     26.52 o 
  12  13   0      407.75      400.01     41.31 o 
  13  13   0        7.67      -34.92     23.28 o 
  14  13   0      724.62      727.41     56.85 o 
   0  14   0     4480.52     4226.85    148.66 o 
   1  14   0       20.06       15.09     27.69 o 
   2  14   0     5773.16     5813.65    290.24 o 
   3  14   0     1359.77     1261.65     63.14 o 
   4  14   0     6338.11     6106.49    134.30 o 
   5  14   0     3093.97     2905.07    130.29 o 
   6  14   0      891.69      897.94     55.57 o 
   7  14   0     3172.54     3160.17     96.68 o 
   8  14   0     1500.32     1497.76     70.22 o 
   9  14   0     2246.86     2305.89     86.72 o 
  10  14   0       37.33       29.90     29.29 o 
  11  14   0     3203.00     3182.00    151.23 o 
  12  14   0      192.55      108.05     40.75 o 
   1  15   0       58.06       59.76     28.78 o 
   2  15   0       15.54       39.28     27.19 o 
   3  15   0       85.40       91.18     31.70 o 
   4  15   0        0.03       -7.23     24.16 o 
   5  15   0       13.13       -4.99     27.53 o 
   6  15   0      514.54      470.71     49.17 o 
   7  15   0       26.83       -4.86     26.57 o 
   8  15   0        5.82      -15.12     28.60 o 
   9  15   0      133.55      123.61     36.73 o 
  10  15   0      167.91      178.71     80.42 o 
  11  15   0       32.45       14.68     33.00 o 
   0  16   0     1768.11     1923.29    109.03 o 
   1  16   0      108.72      108.60     33.16 o 
   2  16   0     2417.17     2397.11     86.19 o 
   3  16   0      822.44      745.73     68.77 o 
   4  16   0     1751.14     1688.11     74.84 o 
   5  16   0     1237.33     1172.78     64.49 o 
   6  16   0      284.13      295.32     44.88 o 
   7  16   0     1465.23     1337.08     70.75 o 
   8  16   0       31.75       60.85     34.81 o 
   9  16   0     2781.38     2871.33    103.43 o 
   1  17   0      697.93      662.50     61.02 o 
   2  17   0        5.12      -33.52     25.44 o 
   3  17   0      250.01      230.87     42.20 o 
   4  17   0        8.17      -41.22     27.48 o 
   5  17   0      144.48      144.03     38.73 o 
   6  17   0       90.73        8.31     35.05 o 
 -20   1   1     1118.69     1196.69     67.90 o 
 -19   1   1     3271.90     3294.49    104.21 o 
 -18   1   1      424.80      451.83     48.08 o 
 -17   1   1     4601.84     4603.75    115.52 o 
 -16   1   1       76.14       63.70     60.21 o 
 -15   1   1     9352.98     9448.94    164.06 o 
 -14   1   1      939.65     1003.60     40.21 o 
 -13   1   1     8578.14     8699.58    116.60 o 
 -12   1   1     1325.33     1369.29     40.61 o 
 -11   1   1     9059.51     9064.16    117.14 o 
 -10   1   1     8042.86     7526.60     95.74 o 
  -9   1   1     2640.00     2535.79     47.92 o 
  -8   1   1    37364.50    36357.86    302.55 o 
  -7   1   1      834.01      931.16     39.85 o 
  -6   1   1    22885.19    21810.29    187.79 o 
  -5   1   1      213.78      169.68     16.52 o 
  -4   1   1     6059.08     5704.98     62.91 o 
  -3   1   1    27557.65    27128.98    729.73 o 
  -2   1   1    21149.69    20174.57    144.55 o 
  -1   1   1    56516.96    50726.34   1435.46 o 
   0   1   1    45251.39    43662.41    902.95 o 
   1   1   1    21454.02    21812.26    128.05 o 
   2   1   1      262.35      237.41     14.92 o 
   3   1   1    13187.38    14178.10    106.22 o 
   4   1   1     4354.12     4233.44     54.01 o 
   5   1   1    14058.86    14014.61    129.28 o 
   6   1   1      163.06      109.20     22.20 o 
   7   1   1    51550.36    50691.22    506.16 o 
   8   1   1    10482.43    10543.04    142.36 o 
   9   1   1     7107.89     6838.75    109.78 o 
  10   1   1     4268.40     4351.04     86.88 o 
  11   1   1    17345.43    17304.70    223.27 o 
  12   1   1     3450.28     3531.58     83.61 o 
  13   1   1     1599.37     1636.18     59.69 o 
  14   1   1     6632.23     6971.03    126.50 o 
  15   1   1      185.56      175.42     22.93 o 
  16   1   1     7477.77     7740.50    103.26 o 
  17   1   1     1944.87     2126.88     54.15 o 
  18   1   1     3156.53     3354.31     71.14 o 
  19   1   1     2889.51     3068.81     69.78 o 
  20   1   1     1780.34     1931.33     57.94 o 
 -20   2   1       47.32       45.47     34.20 o 
 -19   2   1      571.42      564.91     51.94 o 
 -18   2   1      501.49      472.86     80.10 o 
 -17   2   1        1.87        6.63     41.47 o 
 -16   2   1      883.06      891.84     46.38 o 
 -15   2   1        1.70       40.23     20.73 o 
 -14   2   1     1214.47     1187.96     42.78 o 
 -13   2   1      260.72      319.47     27.99 o 
 -12   2   1     1654.45     1606.45     44.35 o 
 -11   2   1       79.95       62.96     16.00 o 
 -10   2   1     1176.87     1369.52     62.87 o 
  -9   2   1     4768.09     4999.24     71.59 o 
  -8   2   1     3368.53     3586.38     50.85 o 
  -7   2   1     9722.23    10017.26     91.99 o 
  -6   2   1      154.62      174.69     11.69 o 
  -5   2   1      577.16      544.23     16.72 o 
  -4   2   1    15089.20    14728.98    112.26 o 
  -3   2   1     4474.94     3979.31     35.08 o 
  -2   2   1     7859.33     7779.33     60.06 o 
  -1   2   1     3266.26     3280.48     36.78 o 
   0   2   1      541.56      509.87      9.95 o 
   1   2   1     8299.38     9046.25     79.96 o 
   2   2   1    11375.15    11872.31    101.71 o 
   3   2   1     8848.85     9040.45     93.49 o 
   4   2   1     8435.94     8736.70     73.13 o 
   5   2   1     1269.92     1384.40     20.87 o 
   6   2   1    12027.68    11630.91    116.18 o 
   7   2   1     2011.00     2247.86     42.00 o 
   8   2   1    10031.11    10370.26    114.71 o 
   9   2   1      571.63      399.91     49.81 o 
  10   2   1      532.48      505.37     31.73 o 
  11   2   1     3394.66     3333.77    113.46 o 
  12   2   1        4.52       -8.03     12.04 o 
  13   2   1     2198.08     2216.64     54.48 o 
  14   2   1      611.06      570.90     33.37 o 
  15   2   1     4203.13     4138.62     97.51 o 
  16   2   1       15.95       81.54     21.58 o 
  17   2   1      683.48      702.08     35.22 o 
  18   2   1       46.97       67.44     23.47 o 
  19   2   1      440.99      453.08     36.46 o 
  20   2   1      345.37      420.62     60.65 o 
 -20   3   1      498.44      456.77     53.77 o 
 -19   3   1     1813.19     1853.24    135.07 o 
 -18   3   1        3.79       -0.09     28.39 o 
 -17   3   1     3403.09     3538.57    102.17 o 
 -16   3   1      422.68      412.11     36.77 o 
 -15   3   1     6489.37     6331.54    104.01 o 
 -14   3   1      224.35      282.82     28.96 o 
 -13   3   1     8988.04     8934.39    119.95 o 
 -12   3   1     1880.23     2008.71     50.20 o 
 -11   3   1     3235.72     3142.76     60.57 o 
 -10   3   1    15429.07    15254.04    138.45 o 
  -9   3   1     2308.23     2240.09     40.63 o 
  -8   3   1    24249.69    23842.87    261.72 o 
  -7   3   1     1559.38     1556.39     36.04 o 
  -6   3   1    31370.48    29659.34    214.61 o 
  -5   3   1        8.50        8.83     15.70 o 
  -4   3   1      119.17      169.88     48.29 o 
  -3   3   1    12274.29    11778.35     74.84 o 
  -2   3   1    19183.69    20153.90    129.80 o 
  -1   3   1      625.34      776.96     12.39 o 
   0   3   1      352.69      374.41     22.74 o 
   1   3   1    24819.20    24732.04    263.52 o 
   2   3   1      470.16      410.21     14.11 o 
   3   3   1    10572.36     9833.11    133.55 o 
   4   3   1     1531.63     1218.53     39.61 o 
   5   3   1     9016.14     8830.65     91.37 o 
   6   3   1     3691.63     3476.16     51.00 o 
   7   3   1       74.09       93.29     18.45 o 
   8   3   1     6272.18     6635.39     66.49 o 
   9   3   1     5169.15     5193.54     96.47 o 
  10   3   1    10596.32    11015.06    128.81 o 
  11   3   1     6889.40     6655.19     97.99 o 
  12   3   1     5343.55     5519.14     84.36 o 
  13   3   1     1129.62     1135.16     40.13 o 
  14   3   1     6530.96     6467.93    111.11 o 
  15   3   1     1327.32     1455.29     53.31 o 
  16   3   1     8030.62     7944.33    118.93 o 
  17   3   1      726.81      787.63     35.41 o 
  18   3   1     3618.52     3765.38     75.12 o 
  19   3   1      633.93      693.10     49.42 o 
  20   3   1     1855.10     1939.12     70.62 o 
 -20   4   1     1029.72     1169.64     70.27 o 
 -19   4   1      131.76      110.54     37.42 o 
 -18   4   1     2937.42     2860.54     94.71 o 
 -17   4   1      156.26      199.00     29.49 o 
 -16   4   1     6058.72     6098.78    106.57 o 
 -15   4   1        1.13       11.02     18.57 o 
 -14   4   1     3360.21     3339.55     71.25 o 
 -13   4   1      902.48      962.42     45.02 o 
 -12   4   1     6378.44     6263.10     83.05 o 
 -11   4   1     5416.32     5347.98     72.83 o 
 -10   4   1     4587.11     4533.18     63.52 o 
  -9   4   1     8156.85     7780.45     84.81 o 
  -8   4   1     3237.76     3121.35     46.64 o 
  -7   4   1    20918.65    20302.59    183.90 o 
  -6   4   1     1059.90     1300.62     39.46 o 
  -5   4   1    33680.66    32942.87    211.00 o 
  -4   4   1      933.94     1152.37     17.15 o 
  -3   4   1    19322.00    20320.82    172.97 o 
  -2   4   1     1907.76     1988.94     20.68 o 
  -1   4   1     1472.59     1420.05     20.26 o 
   0   4   1      636.77      696.78     12.96 o 
   1   4   1    10148.43    10432.06     97.78 o 
   2   4   1    18515.03    18354.89    157.96 o 
   3   4   1     2787.97     3360.50     48.85 o 
   4   4   1    37395.11    36582.39    689.46 o 
   5   4   1     8017.99     7612.51     86.41 o 
   6   4   1     2008.93     1856.20     38.83 o 
   7   4   1      292.11      211.20     17.67 o 
   8   4   1     3955.71     4036.48     52.76 o 
   9   4   1      788.29      908.53     25.65 o 
  10   4   1     4741.47     4672.93     62.63 o 
  11   4   1     7762.70     7883.64     89.77 o 
  12   4   1      376.27      346.50     25.41 o 
  13   4   1     6214.96     6318.34     95.38 o 
  14   4   1      504.92      534.38     32.05 o 
  15   4   1     6927.63     6823.51    211.27 o 
  16   4   1      110.98      169.19     26.65 o 
  17   4   1     1826.62     1825.56     60.21 o 
  18   4   1      165.60      185.15     32.54 o 
  19   4   1     1683.58     1652.18     63.32 o 
 -19   5   1     1195.23     1138.70     98.20 o 
 -18   5   1      325.30      423.12     52.07 o 
 -17   5   1       51.40       72.93     24.69 o 
 -16   5   1      654.49      660.51     38.21 o 
 -15   5   1      531.07      534.93     36.92 o 
 -14   5   1      230.35      191.89     27.35 o 
 -13   5   1     4569.41     4553.54     72.79 o 
 -12   5   1     2038.60     1922.79     45.08 o 
 -11   5   1     1264.04     1280.80     38.81 o 
 -10   5   1     4170.54     4157.52     61.23 o 
  -9   5   1      111.21       89.61     14.30 o 
  -8   5   1     5184.88     5732.94     61.39 o 
  -7   5   1      170.62      211.24     13.72 o 
  -6   5   1     7659.99     8327.72     64.67 o 
  -5   5   1      410.02      573.10     26.40 o 
  -4   5   1     9649.11     9610.90     67.59 o 
  -3   5   1     4636.09     4745.04     39.26 o 
  -2   5   1     5911.98     5947.42     79.91 o 
  -1   5   1     9941.67    10069.86     82.09 o 
   0   5   1      559.10      612.34     13.12 o 
   1   5   1     1531.52     1609.97     29.50 o 
   2   5   1     2487.87     2614.62     40.42 o 
   3   5   1     8533.38     9148.40    100.89 o 
   4   5   1      207.15      294.40     15.28 o 
   5   5   1     5015.73     4274.16     41.34 o 
   6   5   1     1653.45     1695.80     25.65 o 
   7   5   1       22.48       79.06      9.64 o 
   8   5   1      627.49      728.54     19.91 o 
   9   5   1     2536.32     2511.58     38.22 o 
  10   5   1     2748.52     2725.67     46.64 o 
  11   5   1      188.68      210.93     18.89 o 
  12   5   1     1698.67     1700.75     40.45 o 
  13   5   1      803.27      780.30     31.25 o 
  14   5   1     2874.64     2802.16     82.48 o 
  15   5   1      237.65      217.22     60.91 o 
  16   5   1      935.77      878.82     71.57 o 
  17   5   1      352.64      358.08     55.92 o 
  18   5   1     1678.16     1734.50     89.44 o 
  19   5   1       23.68      -21.52     33.12 o 
 -19   6   1      434.18      542.30     84.11 o 
 -18   6   1     4643.66     4764.95    124.27 o 
 -17   6   1      980.66      927.10     55.42 o 
 -16   6   1     3969.48     4095.39    135.46 o 
 -15   6   1       63.72       66.78     19.68 o 
 -14   6   1     3868.98     4067.50     71.56 o 
 -13   6   1     2076.16     2011.87     48.25 o 
 -12   6   1     5777.76     5782.78     80.80 o 
 -11   6   1     6667.31     6729.80     77.16 o 
 -10   6   1     3652.41     3724.96     52.61 o 
  -9   6   1     2295.29     2139.89     37.52 o 
  -8   6   1      247.34      230.46     23.25 o 
  -7   6   1     5340.00     5468.23     50.54 o 
  -6   6   1      207.80      347.89     30.35 o 
  -5   6   1    39477.66    40673.43    233.13 o 
  -4   6   1    13343.16    14154.92     93.36 o 
  -3   6   1    19991.80    20883.39    131.61 o 
  -2   6   1    14519.46    14290.52     99.12 o 
  -1   6   1     3275.63     3614.78    162.37 o 
   0   6   1    33584.70    33712.55    464.83 o 
   1   6   1      605.03      772.69     76.38 o 
   2   6   1    15460.26    15579.77    238.40 o 
   3   6   1      544.32      418.39     20.07 o 
   4   6   1    42906.48    42655.46    940.19 o 
   5   6   1      844.31     1004.64     22.27 o 
   6   6   1    19543.56    19452.70    156.16 o 
   7   6   1     1203.55     1089.55     26.89 o 
   8   6   1     8793.10     8860.09     92.31 o 
   9   6   1     4430.46     4485.29     62.55 o 
  10   6   1     3962.86     4084.06     61.96 o 
  11   6   1     9862.95     9849.93    109.48 o 
  12   6   1      824.22      824.34     32.06 o 
  13   6   1     9830.37     9569.71    136.89 o 
  14   6   1      199.94      220.44     53.20 o 
  15   6   1     1611.32     1741.14     72.87 o 
  17   6   1     3366.33     3814.93    111.26 o 
  18   6   1      880.19      829.61     59.33 o 
  19   6   1     1205.21     1298.73     73.77 o 
 -19   7   1       46.73       26.08     32.82 o 
 -18   7   1       53.61       55.74     27.90 o 
 -17   7   1      107.94       77.84     27.73 o 
 -16   7   1      183.99      233.10     28.98 o 
 -15   7   1      390.99      349.40     30.83 o 
 -14   7   1      550.04      484.54     31.58 o 
 -13   7   1       29.22      -16.28     17.13 o 
 -12   7   1      994.76     1018.34     31.61 o 
 -11   7   1        1.45      -17.43     11.62 o 
 -10   7   1       24.10       36.85     13.12 o 
  -9   7   1       68.78       87.15     26.63 o 
  -8   7   1     1798.24     1679.96     32.32 o 
  -7   7   1     1323.25     1179.46     22.48 o 
  -6   7   1      147.39      116.91     16.69 o 
  -5   7   1        0.17       20.30     15.58 o 
  -4   7   1      113.27      152.39     10.55 o 
  -3   7   1      148.39      193.92     20.04 o 
  -2   7   1       26.90        2.99      7.02 o 
  -1   7   1      129.36      157.31     10.14 o 
   0   7   1        3.65        7.41     13.39 o 
   1   7   1     2873.28     2916.01     46.87 o 
   2   7   1     4101.58     4109.18     76.29 o 
   3   7   1     3913.70     4233.14     62.04 o 
   4   7   1     1738.62     1844.42     40.86 o 
   5   7   1     1036.61      909.25     34.49 o 
   6   7   1      279.65      310.48     15.88 o 
   7   7   1        5.30      -13.92      9.28 o 
   8   7   1     1258.98     1275.19     31.13 o 
   9   7   1      393.89      317.56     27.08 o 
  10   7   1       28.96      -11.39     15.87 o 
  11   7   1      633.02      575.88     33.82 o 
  12   7   1       18.71      -27.52     18.35 o 
  13   7   1      346.06      334.78     33.96 o 
  14   7   1       52.74        7.44     21.10 o 
  15   7   1       60.82       13.47     22.14 o 
  16   7   1       31.49        5.33     27.06 o 
  17   7   1       19.73       34.04     26.89 o 
  18   7   1      129.71      120.65     33.63 o 
 -18   8   1     3567.20     3691.67     92.72 o 
 -17   8   1      133.61      132.74     26.65 o 
 -16   8   1     6239.32     6305.61    102.61 o 
 -15   8   1      156.89      127.94     25.28 o 
 -14   8   1     4295.04     4446.46     80.03 o 
 -13   8   1      770.71      683.51     37.14 o 
 -12   8   1     1335.55     1361.52     42.06 o 
 -11   8   1     2597.57     2605.27     54.87 o 
 -10   8   1     4744.95     4941.09     73.74 o 
  -9   8   1     7950.20     7824.12     93.32 o 
  -8   8   1      923.59     1038.19     27.37 o 
  -7   8   1    17501.17    17541.95    134.04 o 
  -6   8   1        2.21       13.36     12.25 o 
  -5   8   1    18359.82    19038.62    123.96 o 
  -4   8   1     5184.33     5629.55     49.56 o 
  -3   8   1    15003.40    15505.40    111.40 o 
  -2   8   1     2969.36     2929.74     33.55 o 
  -1   8   1     7584.62     7320.49     70.08 o 
   0   8   1    18348.93    18825.66    191.70 o 
   1   8   1     2528.72     2679.93    121.62 o 
   2   8   1    21871.67    22560.22    287.63 o 
   3   8   1      587.93      536.78     24.36 o 
   4   8   1    11998.47    11726.84    128.16 o 
   5   8   1      622.67      646.32     28.26 o 
   6   8   1    17168.88    17808.30    180.78 o 
   7   8   1     1229.88     1102.05     38.10 o 
   8   8   1     5811.76     5515.71    144.79 o 
   9   8   1     5538.62     5300.56    105.61 o 
  10   8   1     2908.82     2927.72     67.09 o 
  11   8   1     7967.88     7840.82    118.86 o 
  12   8   1     1810.04     1875.90     57.88 o 
  13   8   1     6092.59     6206.36    110.28 o 
  14   8   1       83.31       31.29     22.18 o 
  15   8   1     2220.26     2435.84     72.06 o 
  16   8   1      154.29      109.51     29.20 o 
  17   8   1     4471.81     4679.55    108.18 o 
  18   8   1     1153.98     1192.13     57.08 o 
 -17   9   1      179.51      128.87     28.78 o 
 -16   9   1        0.75       -7.57     20.49 o 
 -15   9   1      135.45       87.98     24.95 o 
 -14   9   1      233.07      223.54     28.10 o 
 -13   9   1      815.67      792.47     36.32 o 
 -12   9   1     1567.93     1393.43     43.86 o 
 -11   9   1     1581.53     1537.08     44.72 o 
 -10   9   1       11.31      -14.63     15.80 o 
  -9   9   1       17.42        3.29     13.80 o 
  -8   9   1      502.57      480.03     24.86 o 
  -7   9   1      401.77      420.08     34.07 o 
  -6   9   1     2110.27     2106.01     43.40 o 
  -5   9   1      189.99      185.21     16.75 o 
  -4   9   1     1156.76     1236.41     25.23 o 
  -3   9   1        1.49        3.96      7.31 o 
  -2   9   1     1572.73     1535.21     29.85 o 
  -1   9   1      184.21      195.62     12.64 o 
   0   9   1      119.63      119.35     17.25 o 
   1   9   1     2000.04     1879.22     40.44 o 
   2   9   1      121.60      103.51     15.57 o 
   3   9   1      868.07      784.81     28.74 o 
   4   9   1       55.61       47.05     14.50 o 
   5   9   1     1710.14     1655.73     43.09 o 
   6   9   1      579.73      589.89     29.88 o 
   7   9   1      765.99      722.49     33.18 o 
   8   9   1      681.68      641.17     34.37 o 
   9   9   1     1339.48     1395.77     46.99 o 
  10   9   1      657.89      613.11     36.14 o 
  11   9   1        8.66      -27.59     18.39 o 
  12   9   1       16.97       -9.81     20.43 o 
  13   9   1        7.76      -19.99     20.24 o 
  14   9   1     1112.39     1154.78     51.91 o 
  15   9   1      225.48      220.75     37.11 o 
  16   9   1      484.28      487.36     38.64 o 
  17   9   1       46.71       77.89     26.01 o 
 -17  10   1       26.60        8.62     24.07 o 
 -16  10   1     2750.15     2934.85     71.80 o 
 -15  10   1      184.78      142.46     26.15 o 
 -14  10   1     3159.57     3211.06     69.85 o 
 -13  10   1     1942.99     2024.82     54.47 o 
 -12  10   1     2038.28     2100.68     53.66 o 
 -11  10   1     2704.65     2772.42     59.34 o 
 -10  10   1     2969.44     2881.27     58.66 o 
  -9  10   1     7197.84     7508.17     95.04 o 
  -8  10   1     5234.75     5311.48     74.90 o 
  -7  10   1     5309.83     5185.43     78.30 o 
  -6  10   1      224.91      268.07     27.06 o 
  -5  10   1    10267.15    10268.68     90.19 o 
  -4  10   1       16.43       11.84     28.19 o 
  -3  10   1    13320.20    12793.21    149.27 o 
  -2  10   1     1858.18     1805.59     81.09 o 
  -1  10   1     3987.09     3891.00     85.51 o 
   0  10   1     5080.24     5349.90     74.89 o 
   1  10   1     1368.27     1356.71     68.88 o 
   2  10   1     3370.11     3643.38     65.10 o 
   3  10   1      104.05       76.74     18.20 o 
   4  10   1     1803.93     1777.15     44.92 o 
   5  10   1     1820.17     1828.40     47.26 o 
   6  10   1     8256.50     8611.33    114.93 o 
   7  10   1     2365.51     2392.30     58.08 o 
   8  10   1     5435.30     5415.93     92.05 o 
   9  10   1     2739.57     2740.02     66.52 o 
  10  10   1      798.71      852.41     41.43 o 
  11  10   1     4061.38     4139.13    118.28 o 
  12  10   1      174.84      216.20     30.46 o 
  13  10   1     4539.00     4644.00     97.92 o 
  14  10   1      320.95      361.77     37.27 o 
  15  10   1     4255.54     4542.96    216.45 o 
  16  10   1        4.82       18.84     23.70 o 
 -16  11   1      132.76      129.17     29.24 o 
 -15  11   1      942.78      907.48     42.79 o 
 -14  11   1      392.13      423.27     35.05 o 
 -13  11   1     2819.64     2944.04     83.65 o 
 -12  11   1     1122.95     1087.99     41.04 o 
 -11  11   1     2070.24     2019.05     52.04 o 
 -10  11   1     1401.58     1370.55     42.82 o 
  -9  11   1     3332.71     3294.10     61.74 o 
  -8  11   1      928.06      852.81     32.75 o 
  -7  11   1      178.31      144.03     22.29 o 
  -6  11   1      866.45      801.46     36.98 o 
  -5  11   1      458.09      516.20     32.13 o 
  -4  11   1     5011.63     5036.55     80.81 o 
  -3  11   1      377.06      426.31     51.60 o 
  -2  11   1     8133.41     8308.64    139.67 o 
  -1  11   1      696.72      665.04     40.32 o 
   0  11   1     1660.56     1745.09     59.15 o 
   1  11   1     2935.05     2780.51     78.23 o 
   2  11   1      654.68      646.55     39.84 o 
   3  11   1     2956.85     2962.27     78.38 o 
   4  11   1       30.11        3.80     14.66 o 
   5  11   1     2148.26     2225.14     54.14 o 
   6  11   1        3.78      -22.14     14.76 o 
   7  11   1     2985.37     3033.39     67.46 o 
   8  11   1     3142.06     3147.22     70.96 o 
   9  11   1     4684.52     4752.68     90.56 o 
  10  11   1     1508.11     1518.04     53.08 o 
  11  11   1       12.60       -7.40     19.82 o 
  12  11   1      930.74      951.15     46.85 o 
  13  11   1      293.99      312.58     35.99 o 
  14  11   1     2604.67     2554.36     76.19 o 
  15  11   1       40.01       54.57     24.49 o 
  16  11   1     1951.39     2008.51     71.60 o 
 -15  12   1       70.42       59.21     24.99 o 
 -14  12   1     1052.56     1054.24     44.00 o 
 -13  12   1      599.53      634.03     36.30 o 
 -12  12   1     1358.45     1302.19     45.25 o 
 -11  12   1      388.68      492.63     33.48 o 
 -10  12   1      223.16      176.02     29.37 o 
  -9  12   1      429.28      459.03     37.40 o 
  -8  12   1      188.63      123.50     33.77 o 
  -7  12   1     2008.44     1870.33     72.03 o 
  -6  12   1      166.79      159.73     31.95 o 
  -5  12   1     2445.88     2288.86     74.86 o 
  -4  12   1      530.14      534.43     42.17 o 
  -3  12   1     2495.49     2408.62     74.70 o 
  -2  12   1     1640.67     1805.02     64.50 o 
  -1  12   1     1566.92     1504.82     58.74 o 
   0  12   1     2327.33     2412.76     72.67 o 
   1  12   1      213.24      211.32     30.33 o 
   2  12   1     1269.22     1132.80     55.53 o 
   3  12   1       28.95        8.18     20.88 o 
   4  12   1      904.95      768.85     47.07 o 
   5  12   1      243.31      190.76     32.86 o 
   6  12   1     4853.01     4687.94    109.10 o 
   7  12   1      293.04      295.05     30.83 o 
   8  12   1     4316.30     4242.12     85.25 o 
   9  12   1       93.44       43.25     22.75 o 
  10  12   1      523.34      492.43     38.31 o 
  11  12   1      584.61      552.35     40.49 o 
  12  12   1      101.05       46.83     25.40 o 
  13  12   1     1073.98     1087.88     52.70 o 
  14  12   1      196.23      260.66     62.93 o 
  15  12   1     1765.43     1815.96     67.15 o 
 -14  13   1       64.07       64.76     29.75 o 
 -13  13   1     2264.45     2345.41     96.74 o 
 -12  13   1      750.00      686.23     81.39 o 
 -11  13   1     2129.11     2112.65     86.00 o 
 -10  13   1     1898.01     2018.19     81.65 o 
  -9  13   1      459.40      482.38     49.29 o 
  -8  13   1     3423.02     3471.83    106.07 o 
  -7  13   1      124.61       80.24     42.25 o 
  -6  13   1     2777.83     2623.09     84.67 o 
  -5  13   1      315.81      298.28     75.20 o 
  -4  13   1     6717.96     6434.53    132.06 o 
  -3  13   1     1337.29     1331.66     60.86 o 
  -2  13   1     5390.26     5417.68    117.46 o 
  -1  13   1     2082.98     2316.08     76.62 o 
   0  13   1     3978.30     3977.86     98.92 o 
   1  13   1     2110.92     2227.48     73.91 o 
   2  13   1     2209.29     2035.45     72.41 o 
   3  13   1     6859.83     6812.75    134.21 o 
   4  13   1        6.26       -0.90     25.05 o 
   5  13   1     3917.34     3972.21    162.45 o 
   6  13   1      654.40      633.65     47.52 o 
   7  13   1     6488.74     6666.01    139.11 o 
   8  13   1      130.29      148.42     41.87 o 
   9  13   1     2450.56     2465.18     87.30 o 
  10  13   1     1014.02      988.80     85.39 o 
  11  13   1     1063.40     1147.79     69.15 o 
  12  13   1     1873.64     2038.69     86.78 o 
  13  13   1      107.72       52.36     34.66 o 
 -12  14   1      102.55       49.42     36.51 o 
 -11  14   1      387.70      521.68     55.98 o 
 -10  14   1       20.80       13.71     29.37 o 
  -9  14   1       18.60      -19.54     35.98 o 
  -8  14   1       20.98      -30.64     23.45 o 
  -7  14   1        6.63      -35.14     23.43 o 
  -6  14   1      292.09      281.63     40.34 o 
  -5  14   1      142.84      141.83     50.12 o 
  -4  14   1      737.96      751.84     50.48 o 
  -3  14   1      573.03      552.42     46.36 o 
  -2  14   1      452.55      479.13     46.78 o 
  -1  14   1      345.93      327.32     39.87 o 
   0  14   1      128.40       68.51     29.42 o 
   1  14   1       11.88      -33.19     23.76 o 
   2  14   1        4.74        4.45     25.70 o 
   3  14   1        9.60      -19.32     24.16 o 
   4  14   1      295.26      293.68     40.96 o 
   5  14   1        0.34      -19.63     26.12 o 
   6  14   1       11.46       -8.48     25.27 o 
   7  14   1       21.54      -20.15     27.06 o 
   8  14   1      448.26      369.56     45.96 o 
   9  14   1      165.79      125.40     37.07 o 
  10  14   1       81.94       64.92     33.14 o 
  11  14   1       19.60      -26.32     29.22 o 
  12  14   1       25.06       26.55     34.00 o 
 -11  15   1      958.35     1026.66     66.89 o 
 -10  15   1     3036.83     2979.71    105.07 o 
  -9  15   1      335.23      399.07     51.32 o 
  -8  15   1     2400.72     2501.21     91.67 o 
  -7  15   1      455.58      392.24     47.22 o 
  -6  15   1     3255.68     3185.42     99.84 o 
  -5  15   1       25.25       -6.80     24.75 o 
  -4  15   1     3290.96     3246.06     97.88 o 
  -3  15   1      625.62      647.74     49.37 o 
  -2  15   1      982.39      920.91     56.52 o 
  -1  15   1     2322.90     2339.24     82.87 o 
   0  15   1     1145.73     1137.88     60.16 o 
   1  15   1     3306.96     3306.23     96.87 o 
   2  15   1     1362.46     1481.84     68.42 o 
   3  15   1     5237.81     5318.38    142.71 o 
   4  15   1       71.56       54.30     32.19 o 
   5  15   1     3382.53     3221.59     99.91 o 
   6  15   1     1012.98     1058.18     61.27 o 
   7  15   1     2069.43     2113.56    113.78 o 
   8  15   1      668.02      675.49     52.78 o 
   9  15   1     1829.94     1776.10     91.70 o 
  10  15   1      903.16      845.01     93.10 o 
  -9  16   1      257.83      283.76     47.60 o 
  -8  16   1      135.39      114.53     37.67 o 
  -7  16   1      338.04      320.02     74.03 o 
  -6  16   1       26.20        3.68     28.18 o 
  -5  16   1      150.92      116.19     34.72 o 
  -4  16   1       73.55       46.20     39.21 o 
  -3  16   1        2.23      -38.81     25.99 o 
  -2  16   1        8.18      -27.26     23.93 o 
  -1  16   1      183.82      190.04     36.82 o 
   0  16   1      464.42      409.26     46.54 o 
   1  16   1      364.45      342.24     43.79 o 
   2  16   1      344.60      422.80    102.42 o 
   3  16   1      177.97      215.33     39.55 o 
   4  16   1       47.39       50.09     31.38 o 
   5  16   1        9.11      -19.67     26.53 o 
   6  16   1      277.87      219.08     41.29 o 
   7  16   1      100.22       43.81     34.20 o 
   8  16   1       34.09        9.48     29.57 o 
  -6  17   1     2435.53     2451.95     94.61 o 
  -5  17   1       32.73       20.09     66.01 o 
  -4  17   1     2012.68     2059.35     85.90 o 
  -3  17   1       63.02        9.50     29.69 o 
  -2  17   1     1210.21     1257.77     68.13 o 
  -1  17   1      290.43      211.56     41.02 o 
   0  17   1      304.96      344.61     47.16 o 
   1  17   1     2272.44     2330.62     89.12 o 
   2  17   1      221.55      227.12     44.03 o 
   3  17   1     1823.95     1741.59     88.62 o 
   4  17   1       44.74       66.19     36.80 o 
   5  17   1     1753.76     1790.74     80.29 o 
   6  17   1      172.24      192.91     41.19 o 
 -20   0   2        3.03        0.39     41.36 o 
 -19   0   2     3952.64     4098.43    167.90 o 
 -18   0   2     2014.30     2029.44    115.65 o 
 -17   0   2     6838.64     7192.03    213.15 o 
 -16   0   2     8624.94     8454.94    226.46 o 
 -15   0   2     1754.56     1545.59     91.50 o 
 -14   0   2     3273.89     3362.12    125.61 o 
 -13   0   2     5575.28     5737.48    162.53 o 
 -12   0   2     3540.01     3444.67    117.44 o 
 -11   0   2     1653.22     1814.58     80.21 o 
 -10   0   2     5955.47     5894.63    148.82 o 
  -9   0   2     3319.73     3328.09    101.71 o 
  -8   0   2    32891.68    32070.05    488.43 o 
  -7   0   2    24842.46    24387.33    381.90 o 
  -6   0   2     1410.53      980.30     45.79 o 
  -5   0   2    31351.71    29584.89    435.40 o 
  -4   0   2    13128.63    12860.82    212.52 o 
  -3   0   2       95.80      172.28     20.17 o 
  -2   0   2     2300.83     2404.02     61.21 o 
  -1   0   2     7188.75     7799.10     96.13 o 
   0   0   2      138.55      228.24     13.62 o 
   1   0   2    25683.05    26651.74    269.15 o 
   2   0   2    15782.89    18299.08    221.36 o 
   3   0   2    84234.70    76786.54   1090.64 o 
   4   0   2    12092.05    12676.51    144.52 o 
   5   0   2    29243.11    28696.00    295.85 o 
   6   0   2    13770.80    13343.26    230.43 o 
   7   0   2      342.26      276.72     30.92 o 
   8   0   2    30829.84    31173.55    478.62 o 
   9   0   2      914.02      799.78     53.73 o 
  10   0   2    14259.14    14362.34    272.56 o 
  11   0   2      312.77      241.13     40.43 o 
  12   0   2     9805.48     9689.81    220.15 o 
  13   0   2     1332.48     1374.74     79.36 o 
  14   0   2    11803.89    12069.53    270.07 o 
  15   0   2     2764.00     2994.93    127.09 o 
  16   0   2     1075.93     1028.35     78.73 o 
  18   0   2       21.22       74.56     34.31 o 
  19   0   2     1502.27     1646.22     75.25 o 
  20   0   2       56.05        4.78     32.62 o 
 -20   1   2       20.81      -45.71     30.52 o 
 -19   1   2        4.55        7.78     30.88 o 
 -18   1   2      460.73      470.06    138.28 o 
 -17   1   2        6.00       43.37     29.26 o 
 -16   1   2       96.82       96.18     45.25 o 
 -15   1   2      116.86      105.01     29.68 o 
 -14   1   2        0.75       -7.34     19.76 o 
 -13   1   2      111.46      107.23     25.67 o 
 -12   1   2       47.17       39.14     20.79 o 
 -11   1   2      536.44      498.67     33.54 o 
 -10   1   2     1514.02     1636.01     52.48 o 
  -9   1   2      366.08      464.53     29.28 o 
  -8   1   2      249.79      281.43     24.70 o 
  -7   1   2     3579.41     3616.09     69.98 o 
  -6   1   2      280.62      295.56     25.23 o 
  -5   1   2       73.77      101.89     13.62 o 
  -4   1   2     1165.70     1328.08     27.79 o 
  -3   1   2    11546.42    11079.86     90.79 o 
  -2   1   2     7073.63     7236.86     63.73 o 
  -1   1   2     2958.90     2743.43     30.46 o 
   0   1   2     8621.43    10242.05     65.98 o 
   1   1   2     1022.41      674.95      9.70 o 
   2   1   2      267.13      261.00      6.89 o 
   3   1   2     2478.94     2162.46     24.54 o 
   4   1   2     4538.42     4007.25     42.34 o 
   5   1   2     2708.67     2627.63     34.09 o 
   6   1   2     1843.97     1871.46     34.33 o 
   7   1   2       29.16       16.98     14.92 o 
   8   1   2       28.47       33.67     26.36 o 
   9   1   2      416.24      362.40     27.67 o 
  10   1   2      544.76      537.29     36.80 o 
  11   1   2      439.82      363.69     31.02 o 
  12   1   2      367.38      316.06     32.21 o 
  13   1   2     3025.14     2928.40     81.61 o 
  14   1   2      154.56      166.88     31.51 o 
  15   1   2      506.19      505.16     43.64 o 
  16   1   2       61.81       64.60     52.92 o 
  17   1   2        3.71       27.37     27.46 o 
  18   1   2       63.16       53.88     23.81 o 
  19   1   2       40.50       50.54     26.11 o 
  20   1   2      196.10      152.25     31.58 o 
 -20   2   2       32.41       -9.69     31.95 o 
 -19   2   2     2184.70     2392.00     91.93 o 
 -18   2   2     1714.40     1704.76     75.74 o 
 -17   2   2     1674.35     1622.97     71.74 o 
 -16   2   2     5879.45     5809.22    129.53 o 
 -15   2   2     1703.22     1644.13     66.60 o 
 -14   2   2     5225.09     5313.80    115.31 o 
 -13   2   2     2295.92     2320.18     71.47 o 
 -12   2   2     9482.16     9391.44    151.59 o 
 -11   2   2      133.50      117.67     27.07 o 
 -10   2   2    17985.88    18829.82    329.57 o 
  -9   2   2     3224.75     3163.62     70.67 o 
  -8   2   2    14510.87    14600.88    453.08 o 
  -7   2   2    10696.54    10386.23    113.57 o 
  -6   2   2     3595.64     3291.05     74.92 o 
  -5   2   2    19678.98    19989.48    178.87 o 
  -4   2   2     2283.67     2063.63     30.45 o 
  -3   2   2    63089.47    60778.43    803.35 o 
  -2   2   2    17366.68    16630.82    128.19 o 
  -1   2   2    10266.87     9504.79     88.92 o 
   0   2   2      918.92     1215.79     28.07 o 
   1   2   2    31178.77    30171.64    187.55 o 
   2   2   2     1340.67      912.18     13.03 o 
   3   2   2    29036.80    30071.48    224.42 o 
   4   2   2    21675.60    21816.54    160.58 o 
   5   2   2    13239.52    13983.03    112.00 o 
   6   2   2    19464.09    19727.36    152.06 o 
   7   2   2      504.50      469.05     16.17 o 
   8   2   2    22228.38    22527.83    176.59 o 
   9   2   2      110.05      112.65     14.01 o 
  10   2   2    12966.05    13055.86    137.10 o 
  11   2   2       16.39       32.20     18.00 o 
  12   2   2     6949.47     6897.87    135.78 o 
  13   2   2     3171.59     3143.61     84.09 o 
  14   2   2     3400.59     3296.07     89.52 o 
  15   2   2     7357.01     6982.31    202.16 o 
  16   2   2     1589.02     1602.01     54.11 o 
  17   2   2     5941.14     5940.78    107.06 o 
  18   2   2       89.45      145.09     29.80 o 
  19   2   2     3123.56     3454.62     75.86 o 
 -20   3   2      747.99      834.44     62.70 o 
 -19   3   2      183.24      248.76     43.85 o 
 -18   3   2      856.78      906.91    113.97 o 
 -17   3   2      322.67      355.49     43.68 o 
 -16   3   2     1427.74     1497.83    137.26 o 
 -15   3   2     1052.47     1063.84     60.78 o 
 -14   3   2      114.99      190.11     61.99 o 
 -13   3   2     5936.88     6079.53    184.80 o 
 -12   3   2      214.64      221.00     29.65 o 
 -11   3   2     6438.00     6406.35    115.75 o 
 -10   3   2     1171.82     1142.24     38.44 o 
  -9   3   2     5890.06     5703.30     82.81 o 
  -8   3   2      433.85      424.67     23.76 o 
  -7   3   2     7526.61     7452.09     92.13 o 
  -6   3   2      521.78      493.45     32.48 o 
  -5   3   2      598.31      560.66     17.42 o 
  -4   3   2     1727.81     1647.80     27.27 o 
  -3   3   2       35.00      177.24     16.44 o 
  -2   3   2    53929.52    51792.05    901.41 o 
  -1   3   2    21127.32    21053.26    159.95 o 
   0   3   2    19908.59    19239.18    125.49 o 
   1   3   2        3.31       38.20      7.74 o 
   2   3   2     3250.84     3382.88     35.75 o 
   3   3   2     3005.43     3612.49     47.31 o 
   4   3   2      843.39      852.98     15.64 o 
   5   3   2     1605.67     1552.59     22.40 o 
   6   3   2     2696.42     2648.06     35.14 o 
   7   3   2     2259.38     2045.58     31.36 o 
   8   3   2     3046.09     3107.58     52.37 o 
   9   3   2     8805.19     9176.61     95.80 o 
  10   3   2      922.92      966.19     34.84 o 
  11   3   2     2793.56     2749.34     71.89 o 
  12   3   2     2241.82     2213.29     73.48 o 
  13   3   2      664.83      591.50     41.07 o 
  14   3   2     3600.75     3630.87    138.07 o 
  15   3   2     1916.20     1867.71     55.48 o 
  16   3   2      436.08      491.88     37.81 o 
  17   3   2      484.71      554.49     40.29 o 
  18   3   2     1500.24     1695.87     72.77 o 
  19   3   2        5.17        0.73     21.37 o 
 -20   4   2       13.65       58.36     33.48 o 
 -19   4   2     1429.41     1448.84     74.65 o 
 -18   4   2      485.56      525.59     49.13 o 
 -17   4   2      239.95      242.56     38.93 o 
 -16   4   2     2053.84     2073.90     77.96 o 
 -15   4   2     1403.64     1412.86     63.11 o 
 -14   4   2     7269.97     7153.57    138.35 o 
 -13   4   2      102.08      159.32     28.81 o 
 -12   4   2     5740.15     5451.58     91.46 o 
 -11   4   2       42.47       63.59     17.77 o 
 -10   4   2    10283.11    10098.37    124.68 o 
  -9   4   2     3166.52     3093.99     63.18 o 
  -8   4   2    14110.07    14441.31    151.15 o 
  -7   4   2     1748.05     1583.11     38.36 o 
  -6   4   2    14436.90    14514.00    123.08 o 
  -5   4   2    24151.71    23796.60    161.68 o 
  -4   4   2     2677.06     2784.89     33.86 o 
  -3   4   2    14055.25    13694.51     98.90 o 
  -2   4   2      332.57      312.27     20.46 o 
  -1   4   2     2205.47     2219.28     26.57 o 
   0   4   2      260.26      196.97     13.96 o 
   1   4   2    24211.81    25003.16    178.43 o 
   2   4   2      300.00      352.27     21.66 o 
   3   4   2    22541.57    23217.25    180.61 o 
   4   4   2     9034.18     9179.40     80.83 o 
   5   4   2    14991.59    14938.34    121.63 o 
   6   4   2     4399.01     3921.14     49.16 o 
   7   4   2     1897.68     2334.94     38.64 o 
   8   4   2     8887.44     9025.68     94.42 o 
   9   4   2      163.26      193.93     24.95 o 
  10   4   2     8475.85     8410.33    109.52 o 
  11   4   2     1471.67     1469.25     44.29 o 
  12   4   2     8990.56     9194.68    157.19 o 
  13   4   2      994.50      957.96     49.00 o 
  14   4   2     2484.56     2472.49     60.30 o 
  15   4   2     3458.80     3416.71     73.97 o 
  16   4   2      102.42      156.38     26.53 o 
  17   4   2     3120.80     3234.21     77.43 o 
  18   4   2      274.93      399.54     65.27 o 
  19   4   2     2337.00     2418.02    169.46 o 
 -19   5   2     1908.04     1990.60     84.49 o 
 -18   5   2     2952.46     2904.49    203.49 o 
 -17   5   2      472.07      509.04     49.62 o 
 -16   5   2     4858.88     4917.59    149.91 o 
 -15   5   2     2530.29     2698.91     88.58 o 
 -14   5   2     1460.66     1368.24     60.13 o 
 -13   5   2    12122.65    12366.46    270.94 o 
 -12   5   2      192.44      240.74     27.02 o 
 -11   5   2     9952.23     9862.15    127.61 o 
 -10   5   2      893.39      801.98     48.69 o 
  -9   5   2     8872.23     8709.45    110.68 o 
  -8   5   2     2587.67     2576.05     51.84 o 
  -7   5   2     9419.03     9364.51     90.86 o 
  -6   5   2     8406.33     8195.49     73.53 o 
  -5   5   2    12318.03    12701.00     98.82 o 
  -4   5   2    19252.66    18633.65    131.01 o 
  -3   5   2      760.50      853.49     87.92 o 
  -2   5   2    13937.63    13928.36    100.46 o 
  -1   5   2      375.81      507.60     54.94 o 
   0   5   2    14638.24    14209.16    100.73 o 
   1   5   2     5231.25     5211.74     50.96 o 
   2   5   2    17751.89    17658.29    134.90 o 
   3   5   2    11173.28    11151.42     93.35 o 
   4   5   2    18712.05    19556.23    153.63 o 
   5   5   2     1274.63     1063.09     23.51 o 
   6   5   2     3395.95     3431.21     66.80 o 
   7   5   2     6686.83     6592.71    115.72 o 
   8   5   2       34.90        6.44     10.10 o 
   9   5   2    18479.50    18439.41    159.86 o 
  10   5   2        6.13       -0.97     11.62 o 
  11   5   2    13058.41    13335.04    154.49 o 
  12   5   2     2215.75     2238.97     57.11 o 
  13   5   2     2941.29     2771.65     54.10 o 
  14   5   2     4905.44     4954.85    132.43 o 
  15   5   2     1146.43     1275.00    127.29 o 
  16   5   2     2264.08     2336.32    126.94 o 
  17   5   2      765.43      776.74     77.49 o 
  18   5   2     2512.12     2352.31    128.42 o 
  19   5   2        5.10       -5.32     32.33 o 
 -19   6   2      329.08      303.90     68.30 o 
 -18   6   2        3.71      -15.03     38.79 o 
 -17   6   2       90.35       78.68     52.96 o 
 -16   6   2      621.60      601.30     46.48 o 
 -15   6   2      735.31      697.74     48.04 o 
 -14   6   2      733.42      772.18     41.18 o 
 -13   6   2       59.65       90.36     22.76 o 
 -12   6   2     1637.40     1613.11     50.84 o 
 -11   6   2      280.53      283.49     23.17 o 
 -10   6   2      971.62      880.85     30.71 o 
  -9   6   2        1.94        2.03     15.16 o 
  -8   6   2     1205.21     1166.90     31.20 o 
  -7   6   2      459.82      396.75     17.04 o 
  -6   6   2        5.87      -10.28      8.40 o 
  -5   6   2     4320.82     4324.81     47.88 o 
  -4   6   2        1.62       -3.26      6.70 o 
  -3   6   2      102.35      156.12     10.97 o 
  -2   6   2      856.34      915.84     25.03 o 
  -1   6   2      889.25      902.07     32.85 o 
   0   6   2     2530.97     2707.56     44.20 o 
   1   6   2     2899.36     3123.17     36.50 o 
   2   6   2     1269.01     1407.15     32.01 o 
   3   6   2     2228.62     2183.20     41.61 o 
   4   6   2        5.55       -4.94      7.35 o 
   5   6   2     2775.34     2730.67     68.19 o 
   6   6   2      883.87      806.54     24.80 o 
   7   6   2      991.10     1042.76     38.38 o 
   8   6   2     3244.14     3013.62     60.09 o 
   9   6   2       32.73       42.10     10.75 o 
  10   6   2     4687.00     4809.45     58.51 o 
  11   6   2        6.09       21.73     14.39 o 
  12   6   2      628.00      518.88     27.64 o 
  13   6   2       46.88        9.75     20.82 o 
  14   6   2      109.36      116.09     25.99 o 
  15   6   2      510.84      486.85     45.73 o 
  16   6   2       54.10       63.26     29.05 o 
  17   6   2      749.75      707.73     52.84 o 
  18   6   2      292.01      255.89     43.12 o 
 -18   7   2     4097.13     4018.14    179.39 o 
 -17   7   2      609.08      615.50     56.09 o 
 -16   7   2     3273.74     3068.97     86.70 o 
 -15   7   2     3673.33     3578.28     86.71 o 
 -14   7   2     2053.14     1953.97     62.48 o 
 -13   7   2     8571.09     8621.81    111.88 o 
 -12   7   2      175.28      205.36     31.67 o 
 -11   7   2    10269.57    10562.36    119.29 o 
 -10   7   2      372.69      345.54     24.25 o 
  -9   7   2     3818.28     3807.62     60.40 o 
  -8   7   2     8198.52     8125.05     88.25 o 
  -7   7   2     6459.76     6365.04     66.03 o 
  -6   7   2     6247.19     6228.88     63.20 o 
  -5   7   2     6555.74     6578.44     65.12 o 
  -4   7   2    12217.75    11848.34     94.59 o 
  -3   7   2      458.68      501.72     55.31 o 
  -2   7   2    20005.35    19565.24    159.10 o 
  -1   7   2     5822.92     6563.52     67.96 o 
   0   7   2    17869.95    18285.41    142.82 o 
   1   7   2     6470.08     7075.97     84.51 o 
   2   7   2    24192.91    24486.88    216.91 o 
   3   7   2    17813.22    18182.18    172.36 o 
   4   7   2    12419.96    12762.34    134.16 o 
   5   7   2    12678.95    12775.11    149.62 o 
   6   7   2    10271.07    10523.20     83.66 o 
   7   7   2    13705.90    13931.71    134.45 o 
   8   7   2     1631.28     1521.77     44.19 o 
   9   7   2    15100.41    14761.54    166.32 o 
  10   7   2       20.73       22.32     17.80 o 
  11   7   2    17419.19    17308.62    218.58 o 
  12   7   2     1672.92     1802.93     55.69 o 
  13   7   2     5705.77     5834.20    104.89 o 
  14   7   2     1894.83     2016.89     62.25 o 
  15   7   2     1455.03     1422.21     54.61 o 
  16   7   2     2771.03     2755.04     76.89 o 
  17   7   2      717.12      669.69     51.87 o 
  18   7   2     2305.59     2316.95     89.39 o 
 -18   8   2       60.16      140.41     40.89 o 
 -17   8   2        0.63      -10.48     25.78 o 
 -16   8   2        5.00      -21.92     22.55 o 
 -15   8   2       22.63       10.27     23.36 o 
 -14   8   2      329.17      286.50     34.58 o 
 -13   8   2       13.95       18.31     23.58 o 
 -12   8   2      513.20      476.86     45.59 o 
 -11   8   2      954.65      858.82     41.02 o 
 -10   8   2       21.15      -17.75     13.25 o 
  -9   8   2      131.00      135.54     17.84 o 
  -8   8   2       49.37       28.63     13.75 o 
  -7   8   2        4.85      -14.85      9.90 o 
  -6   8   2     1135.73     1190.70     26.40 o 
  -5   8   2      579.23      443.22     17.29 o 
  -4   8   2      214.33      210.04     13.20 o 
  -3   8   2     1472.55     1405.63     28.50 o 
  -2   8   2      656.23      812.97     23.62 o 
  -1   8   2     2120.82     2269.11     34.74 o 
   0   8   2      914.47      858.40     19.94 o 
   1   8   2      941.27      938.98     29.49 o 
   2   8   2        0.17      -10.69     15.67 o 
   3   8   2        8.71       -7.64     10.46 o 
   4   8   2      617.21      530.32     25.75 o 
   5   8   2      538.92      492.30     25.94 o 
   6   8   2     3159.66     3144.31     60.49 o 
   7   8   2       19.38        4.02     14.86 o 
   8   8   2       84.33       60.73     19.60 o 
   9   8   2       49.34       14.53     18.13 o 
  10   8   2       33.64      -13.10     18.28 o 
  11   8   2      534.57      473.22     34.03 o 
  12   8   2       50.59        9.94     21.15 o 
  13   8   2      226.80      232.22     33.16 o 
  14   8   2      453.01      370.96     35.43 o 
  15   8   2       74.55       75.65     29.95 o 
  16   8   2       10.11        4.94     24.68 o 
  17   8   2       58.48      -19.62     28.63 o 
 -17   9   2     1877.58     2106.94     74.84 o 
 -16   9   2     1110.70     1038.13     86.48 o 
 -15   9   2     3459.18     3552.38     89.61 o 
 -14   9   2      493.89      477.37     41.37 o 
 -13   9   2     4580.52     4577.05     96.13 o 
 -12   9   2       12.75       20.23     30.42 o 
 -11   9   2    11492.87    11504.11    154.67 o 
 -10   9   2      852.21      918.05     41.67 o 
  -9   9   2    10360.92    10266.34    135.68 o 
  -8   9   2     1770.49     1750.34     54.33 o 
  -7   9   2     5845.62     5970.53     91.50 o 
  -6   9   2     3210.15     3185.39     51.27 o 
  -5   9   2     2448.25     2414.09     37.15 o 
  -4   9   2     3485.68     3485.82     44.42 o 
  -3   9   2     3678.69     3692.02     81.14 o 
  -2   9   2    14471.71    14551.25    204.94 o 
  -1   9   2      153.68      376.73     61.33 o 
   0   9   2    13865.20    14387.50    147.38 o 
   1   9   2      285.66      375.98    117.14 o 
   2   9   2     3993.83     3983.94     64.93 o 
   3   9   2     1700.87     1687.68     41.91 o 
   4   9   2     1811.34     1929.39     55.40 o 
   5   9   2     2932.11     3008.42     64.56 o 
   6   9   2     3851.86     3851.91     70.01 o 
   7   9   2     6555.51     6762.24    134.49 o 
   8   9   2     1103.30     1122.13     41.18 o 
   9   9   2     6384.39     6341.25    101.52 o 
  10   9   2      798.35      760.38     39.77 o 
  11   9   2     5938.22     5954.09    103.75 o 
  12   9   2     2192.43     2163.64     64.21 o 
  13   9   2     2955.66     3052.36     77.58 o 
  14   9   2     2160.87     2156.89     67.19 o 
  15   9   2     2285.03     2307.59     72.62 o 
  16   9   2     2722.15     2709.61     80.14 o 
  17   9   2      435.99      490.89     45.65 o 
 -17  10   2      499.99      496.22     49.48 o 
 -16  10   2      470.56      395.75     43.32 o 
 -15  10   2       18.70        3.19     24.00 o 
 -14  10   2      924.40      856.84     49.00 o 
 -13  10   2        2.06      -26.92     21.43 o 
 -12  10   2     2004.81     2039.93     63.93 o 
 -11  10   2      316.39      296.48     54.02 o 
 -10  10   2     3472.70     3197.08     74.67 o 
  -9  10   2      168.27      185.45     27.24 o 
  -8  10   2      548.26      448.15     32.41 o 
  -7  10   2      485.03      412.09     30.03 o 
  -6  10   2      348.68      312.42     26.30 o 
  -5  10   2     4284.40     4263.88     60.99 o 
  -4  10   2      320.62      293.15     19.82 o 
  -3  10   2     5726.28     5755.61     85.97 o 
  -2  10   2     1886.59     2096.74     47.52 o 
  -1  10   2     4660.86     4552.14     70.29 o 
   0  10   2      333.11      355.35     23.45 o 
   1  10   2     2841.22     2955.35     56.09 o 
   2  10   2      475.72      460.57     25.06 o 
   3  10   2      598.17      506.11     35.43 o 
   4  10   2     1966.29     1949.37     48.12 o 
   5  10   2      497.38      442.17     30.73 o 
   6  10   2     5018.77     4719.42     80.82 o 
   7  10   2      177.57      165.91     23.66 o 
   8  10   2     5560.19     5532.20     94.21 o 
   9  10   2      272.67      223.74     29.05 o 
  10  10   2      774.67      721.02     38.80 o 
  11  10   2      210.89      167.40     27.38 o 
  12  10   2      112.00       79.09     25.08 o 
  13  10   2      131.79      163.24     28.49 o 
  14  10   2      238.82      221.58     34.05 o 
  15  10   2     1663.31     1579.26     62.68 o 
  16  10   2      232.95      288.81     39.14 o 
 -16  11   2      483.21      528.60     61.87 o 
 -15  11   2     1094.67     1059.99     54.95 o 
 -14  11   2      102.34       40.23     25.91 o 
 -13  11   2     1683.42     1692.28     61.70 o 
 -12  11   2       15.73       -8.46     20.18 o 
 -11  11   2     2907.62     2852.69     73.80 o 
 -10  11   2      845.41      833.68     45.10 o 
  -9  11   2     4035.47     4063.39     83.27 o 
  -8  11   2      318.53      319.37     31.08 o 
  -7  11   2     1578.84     1605.88     49.13 o 
  -6  11   2     2257.49     2235.45     73.20 o 
  -5  11   2     1833.61     1787.85     63.82 o 
  -4  11   2     3471.97     3355.95     66.19 o 
  -3  11   2      197.20      208.29     23.28 o 
  -2  11   2     5694.77     5860.30    149.20 o 
  -1  11   2        6.08       18.57     20.76 o 
   0  11   2     5106.43     5077.61    111.28 o 
   1  11   2       89.89       76.99     24.53 o 
   2  11   2     2927.75     2852.32     58.40 o 
   3  11   2       83.03       58.18     17.92 o 
   4  11   2     1882.69     1799.86     48.49 o 
   5  11   2     2989.12     2915.49     62.87 o 
   6  11   2     1386.12     1421.83     46.23 o 
   7  11   2     3330.11     3434.23    124.56 o 
   8  11   2      705.49      708.23     38.03 o 
   9  11   2     2110.40     2189.50     61.41 o 
  10  11   2      311.49      222.19     29.83 o 
  11  11   2     1936.59     1929.48     61.44 o 
  12  11   2      535.78      464.45     39.17 o 
  13  11   2     2381.21     2474.66     73.62 o 
  14  11   2      810.77      949.34     51.08 o 
  15  11   2     1080.28     1163.60     56.28 o 
 -15  12   2      482.67      443.44     45.14 o 
 -14  12   2     1612.99     1687.82     65.56 o 
 -13  12   2      338.82      284.68     36.34 o 
 -12  12   2     1539.55     1568.99     65.61 o 
 -11  12   2        7.33       -2.47     20.19 o 
 -10  12   2     2561.57     2555.44    140.84 o 
  -9  12   2        9.49       27.17     26.59 o 
  -8  12   2     3487.95     3423.07     98.66 o 
  -7  12   2     1481.44     1519.20     66.54 o 
  -6  12   2     2408.37     2200.37     76.31 o 
  -5  12   2     3954.98     3953.84     99.04 o 
  -4  12   2     1459.20     1377.43     70.36 o 
  -3  12   2     2608.95     2809.12     63.24 o 
  -2  12   2      142.00      132.58     22.16 o 
  -1  12   2     3672.58     3658.28     90.55 o 
   0  12   2      382.26      444.52     40.17 o 
   1  12   2     4043.84     4032.35     94.82 o 
   2  12   2      513.90      469.17     39.71 o 
   3  12   2     3590.56     3693.50     91.94 o 
   4  12   2     2771.56     2771.09     80.68 o 
   5  12   2     1152.64     1191.52     55.89 o 
   6  12   2     5168.49     5123.06     90.11 o 
   7  12   2      411.28      443.25     34.74 o 
   8  12   2     3744.95     3640.38     79.07 o 
   9  12   2        0.02      -28.42     18.95 o 
  10  12   2     1144.57     1066.76     47.00 o 
  11  12   2      229.95      207.19     30.14 o 
  12  12   2     1613.71     1592.91     59.26 o 
  13  12   2      484.72      484.84     42.59 o 
  14  12   2      921.17      971.98     51.50 o 
 -14  13   2       64.44       57.99     37.30 o 
 -13  13   2      705.70      750.33     64.04 o 
 -12  13   2        7.54      -31.22     26.02 o 
 -11  13   2      890.70      837.84     58.37 o 
 -10  13   2        3.34      -36.69     24.46 o 
  -9  13   2      275.16      276.38     49.42 o 
  -8  13   2       36.19       16.64     28.14 o 
  -7  13   2       11.12      -36.26     24.17 o 
  -6  13   2      248.63      208.42     37.62 o 
  -5  13   2      204.73      214.79     64.96 o 
  -4  13   2     2703.91     2540.03     83.83 o 
  -3  13   2       25.01       -4.54     18.59 o 
  -2  13   2     2990.49     2968.94     67.53 o 
  -1  13   2      100.63      108.67     28.70 o 
   0  13   2      701.12      639.81     58.80 o 
   1  13   2        1.12      -11.86     20.13 o 
   2  13   2      244.21      236.60     60.28 o 
   3  13   2       91.71       72.56     33.02 o 
   4  13   2       26.08      -24.80     23.71 o 
   5  13   2     3025.00     3117.00    147.30 o 
   6  13   2      767.57      788.36     83.29 o 
   7  13   2     2263.29     2242.79    117.40 o 
   8  13   2     1343.85     1256.14     87.49 o 
   9  13   2      876.53      880.82     56.00 o 
  10  13   2       79.01       40.68     24.31 o 
  11  13   2      188.77      178.47     38.10 o 
  12  13   2       40.57        7.20     26.42 o 
  13  13   2      256.49      259.77     37.08 o 
 -12  14   2     2325.98     2366.89     96.91 o 
 -11  14   2        0.28      -19.18     28.27 o 
 -10  14   2     2057.32     2206.99     88.60 o 
  -9  14   2      166.70      182.46     39.13 o 
  -8  14   2     2791.37     2785.22     93.64 o 
  -7  14   2     1628.20     1666.34     73.24 o 
  -6  14   2     1430.84     1431.81     67.79 o 
  -5  14   2     2354.34     2392.52    169.46 o 
  -4  14   2      510.19      579.88     51.58 o 
  -3  14   2     3476.18     3395.65     96.81 o 
  -2  14   2       24.97       34.14     29.24 o 
  -1  14   2     6394.49     6245.87    131.46 o 
   0  14   2        4.45       39.51     42.68 o 
   1  14   2     5523.95     5478.68    121.39 o 
   2  14   2      662.42      802.37     86.99 o 
   3  14   2     1798.21     1735.51     70.30 o 
   4  14   2     2950.00     2886.22     89.17 o 
   5  14   2      234.79      324.59     41.69 o 
   6  14   2     8038.69     7966.44    156.61 o 
   7  14   2     2029.07     2117.29     80.82 o 
   8  14   2     2469.80     2482.63    118.57 o 
   9  14   2       28.53      -11.12     28.66 o 
  10  14   2     2010.39     2096.67     84.12 o 
  11  14   2      206.48      265.81     44.09 o 
  12  14   2     2083.78     2184.93     91.22 o 
 -10  15   2        2.93      -40.27     28.52 o 
  -9  15   2        7.33      -16.24     29.45 o 
  -8  15   2        0.08       -4.17     28.36 o 
  -7  15   2        1.35        0.53     27.66 o 
  -6  15   2       55.50       69.32     33.25 o 
  -5  15   2        5.04      -17.27     25.52 o 
  -4  15   2       53.74       33.97     30.53 o 
  -3  15   2       54.77       -4.58     27.19 o 
  -2  15   2       52.28        2.46     28.30 o 
  -1  15   2        2.96       -2.10     20.42 o 
   0  15   2       25.67       -1.52     26.02 o 
   1  15   2        1.44       14.26     26.51 o 
   2  15   2        1.77      -32.10     26.13 o 
   3  15   2       22.83       15.95     27.07 o 
   4  15   2       84.35       36.26     32.27 o 
   5  15   2       83.07       17.40     29.41 o 
   6  15   2        2.42      -26.13     26.79 o 
   7  15   2       58.87       19.15     55.96 o 
   8  15   2        1.09      -35.60     26.03 o 
   9  15   2       35.77      -40.76     27.18 o 
  10  15   2        5.52      -29.71     38.48 o 
  -8  16   2     2268.69     2343.53     92.55 o 
  -7  16   2     1306.54     1334.36     72.65 o 
  -6  16   2     1677.61     1775.84     79.75 o 
  -5  16   2     2160.96     2325.34     87.62 o 
  -4  16   2      627.65      628.69     56.94 o 
  -3  16   2     2043.25     2183.29     99.64 o 
  -2  16   2        1.65       33.68     57.44 o 
  -1  16   2     2562.52     2512.76     89.21 o 
   0  16   2      144.05      215.39     39.61 o 
   1  16   2     4630.10     4791.79    122.52 o 
   2  16   2      495.46      606.85     55.04 o 
   3  16   2     2830.49     2816.87     94.06 o 
   4  16   2     1260.73     1372.47     69.49 o 
   5  16   2     1142.31     1143.40     65.11 o 
   6  16   2     1470.17     1363.01     69.99 o 
   7  16   2        2.02       12.93     31.99 o 
   8  16   2     1565.19     1670.27     78.84 o 
  -5  17   2      482.95      567.70     55.50 o 
  -4  17   2      369.11      372.92     76.29 o 
  -3  17   2        7.76      -56.83     37.89 o 
  -2  17   2      154.95      122.50     39.60 o 
  -1  17   2       29.05       15.47     29.63 o 
   0  17   2      262.44      234.54     41.71 o 
   1  17   2       79.29       99.77     34.36 o 
   2  17   2      336.54      348.43     48.54 o 
   3  17   2      192.63      212.04     43.20 o 
   4  17   2      354.14      358.21     53.74 o 
   5  17   2      241.02      259.13     43.09 o 
 -20   1   3     1880.53     1842.47     84.97 o 
 -19   1   3      437.25      594.99     55.08 o 
 -18   1   3    10195.25    10143.03    193.40 o 
 -17   1   3      293.36      375.42     45.25 o 
 -16   1   3     9797.82     9848.46    262.87 o 
 -15   1   3     3070.27     3088.39     91.74 o 
 -14   1   3     5367.06     5256.44    152.40 o 
 -13   1   3      728.50      696.41     43.06 o 
 -12   1   3     7693.04     7509.67    155.01 o 
 -11   1   3     9633.16     9660.64    153.52 o 
 -10   1   3     2869.14     2789.93    122.93 o 
  -9   1   3    14501.66    14311.45    191.44 o 
  -8   1   3      216.41      273.86     26.11 o 
  -7   1   3    14297.59    13462.81    178.57 o 
  -6   1   3     1834.73     1880.77     50.38 o 
  -5   1   3    19857.54    19514.05    342.96 o 
  -4   1   3     3290.11     3338.20     51.84 o 
  -3   1   3     7566.41     7781.39     88.04 o 
  -2   1   3    16749.47    17395.99    134.79 o 
  -1   1   3     1617.81     1763.41     44.96 o 
   0   1   3    15937.47    15745.52     99.39 o 
   1   1   3     6472.22     7090.54     97.24 o 
   2   1   3    48894.29    47595.27    276.91 o 
   3   1   3      214.99      215.24     18.54 o 
   4   1   3    51747.07    49885.35    308.86 o 
   5   1   3     5390.53     5873.58     62.85 o 
   6   1   3    33481.89    34219.50    252.27 o 
   7   1   3     3662.27     3830.11     50.44 o 
   8   1   3    10515.07    10667.01    117.77 o 
   9   1   3    10690.54    10762.28    104.33 o 
  10   1   3      851.42      727.28     31.72 o 
  11   1   3    11376.72    11389.38    170.16 o 
  12   1   3        5.20       -5.37     17.45 o 
  13   1   3    10716.76    10872.61    176.77 o 
  14   1   3      105.10       61.37     29.31 o 
  15   1   3     8157.05     8185.16    156.69 o 
  16   1   3      362.14      351.44     42.46 o 
  17   1   3     3103.38     3027.60    120.16 o 
  18   1   3      912.12      875.55     83.17 o 
  19   1   3     1014.09     1146.06     67.72 o 
 -20   2   3        9.40       21.31     31.77 o 
 -19   2   3     1781.14     1720.90     80.02 o 
 -18   2   3       35.69      153.99     38.15 o 
 -17   2   3       76.35      114.21     32.54 o 
 -16   2   3      317.15      399.86     47.31 o 
 -15   2   3     1813.28     1801.39     70.59 o 
 -14   2   3     3483.57     3229.55    135.23 o 
 -13   2   3        7.12        6.78     20.87 o 
 -12   2   3      178.44      186.74     31.13 o 
 -11   2   3      763.36      693.37     48.21 o 
 -10   2   3     4171.40     3902.50     86.29 o 
  -9   2   3      911.18      838.10     40.12 o 
  -8   2   3     4258.66     4177.29     83.89 o 
  -7   2   3      306.06      342.89     23.05 o 
  -6   2   3      530.01      433.21     26.48 o 
  -5   2   3     3754.45     3536.72     47.39 o 
  -4   2   3     1866.25     1569.22     29.47 o 
  -3   2   3     7957.69     8578.38     79.44 o 
  -2   2   3     8719.28     9609.54     77.19 o 
  -1   2   3     8211.24     9187.10     80.55 o 
   0   2   3     9561.12    10080.79     73.84 o 
   1   2   3    22249.72    23796.07    141.16 o 
   2   2   3      741.09      758.45     24.87 o 
   3   2   3      516.17      482.91     11.43 o 
   4   2   3     1929.56     1875.89     23.27 o 
   5   2   3      387.28      352.41     13.56 o 
   6   2   3     1263.37     1256.10     23.70 o 
   7   2   3     4164.47     3992.20     50.93 o 
   8   2   3     7116.26     7310.30     89.49 o 
   9   2   3      809.18      723.37     27.35 o 
  10   2   3      150.98      152.26     16.61 o 
  11   2   3       13.90       -0.74     17.35 o 
  12   2   3     2129.38     2095.34     68.13 o 
  13   2   3      110.05       53.28     25.50 o 
  14   2   3      876.29      772.84     49.41 o 
  15   2   3       72.48       59.93     27.41 o 
  16   2   3       75.49       49.64     32.36 o 
  17   2   3      827.62      838.56     78.81 o 
  18   2   3      398.87      304.13     53.99 o 
  19   2   3     1137.73     1107.84     69.17 o 
 -20   3   3     1069.60     1236.17     71.76 o 
 -19   3   3      187.71      218.00     85.48 o 
 -18   3   3     3036.58     3096.28    102.02 o 
 -17   3   3      181.82      149.19     34.77 o 
 -16   3   3     3243.46     3244.36     97.94 o 
 -15   3   3     2123.98     2115.83    125.38 o 
 -14   3   3     4279.65     4395.47    106.77 o 
 -13   3   3     5217.25     5239.21    181.84 o 
 -12   3   3     4673.60     4713.84    103.96 o 
 -11   3   3     7677.03     7615.63    133.02 o 
 -10   3   3     2495.09     2679.63     70.80 o 
  -9   3   3     2915.44     2977.70     59.51 o 
  -8   3   3      822.14      765.69     29.94 o 
  -7   3   3    24831.96    25515.65    233.41 o 
  -6   3   3     4782.37     5192.49     88.66 o 
  -5   3   3    53885.80    54275.51    504.05 o 
  -4   3   3     3353.47     3455.05    126.28 o 
  -3   3   3    41212.10    40952.41    367.68 o 
  -2   3   3      455.67      527.98     85.94 o 
  -1   3   3     7040.07     7089.42     72.59 o 
   0   3   3     8038.98     7924.27     62.74 o 
   1   3   3     6674.99     6871.53    114.36 o 
   2   3   3    28332.91    29666.42    188.99 o 
   3   3   3     7936.57     8054.90     60.21 o 
   4   3   3    20851.05    21303.88    131.74 o 
   5   3   3      249.07      199.06     10.05 o 
   6   3   3     7721.87     7260.53     64.23 o 
   7   3   3     5578.31     5704.19     63.49 o 
   8   3   3     5386.16     5508.66     63.90 o 
   9   3   3     5568.17     5228.74     63.56 o 
  10   3   3     1002.50      916.41     69.39 o 
  11   3   3     6804.53     6729.50    123.01 o 
  12   3   3      197.85      150.03     26.57 o 
  13   3   3     2737.62     2681.07     78.89 o 
  14   3   3      571.08      552.63     44.27 o 
  15   3   3     5716.78     5635.74    126.12 o 
  16   3   3      231.68      238.64     36.38 o 
  17   3   3     2169.98     2194.21     84.04 o 
  18   3   3     1961.67     2211.16     68.22 o 
  19   3   3     1340.42     1442.61     60.77 o 
 -19   4   3     1637.81     1509.84     75.66 o 
 -18   4   3        9.86       53.92     32.75 o 
 -17   4   3     1165.58     1125.38    107.23 o 
 -16   4   3       50.27       32.11     28.46 o 
 -15   4   3     6950.58     6842.40    270.46 o 
 -14   4   3     2177.10     2128.25     89.09 o 
 -13   4   3     3204.20     3255.44     88.79 o 
 -12   4   3     5913.87     5618.11    121.45 o 
 -11   4   3      643.09      737.78     35.45 o 
 -10   4   3     7566.65     7397.35    130.94 o 
  -9   4   3     3117.86     3236.69     62.78 o 
  -8   4   3     7795.40     8323.64    106.09 o 
  -7   4   3     2713.10     2705.84     44.81 o 
  -6   4   3     4792.42     4810.90     60.42 o 
  -5   4   3     2242.12     2315.27     34.42 o 
  -4   4   3    13660.10    13589.97    104.12 o 
  -3   4   3    13086.88    13779.58    202.28 o 
  -2   4   3    23790.47    23741.53    158.79 o 
  -1   4   3     3962.68     3750.02     39.63 o 
   0   4   3     1878.52     1997.78     95.44 o 
   1   4   3    14831.58    15459.55    108.78 o 
   2   4   3     1378.01     1452.37     22.96 o 
   3   4   3    18402.47    19680.39    143.36 o 
   4   4   3      545.07      497.90     16.84 o 
   5   4   3     8885.68     8515.14     85.83 o 
   6   4   3     4031.92     4216.76     45.53 o 
   7   4   3     4470.82     4184.75     46.42 o 
   8   4   3    10424.84    10306.95     87.12 o 
   9   4   3     1536.94     1519.44     35.24 o 
  10   4   3     3759.64     3528.33     66.48 o 
  11   4   3      979.44     1010.12     38.36 o 
  12   4   3     4625.91     4454.44    100.20 o 
  13   4   3      126.18       97.99     28.00 o 
  14   4   3     4608.93     4697.01    284.56 o 
  15   4   3      264.75      236.80     47.28 o 
  16   4   3     1401.83     1384.87     65.68 o 
  17   4   3     1549.17     1517.35     67.03 o 
  18   4   3     1592.21     1697.53    112.69 o 
  19   4   3     1928.67     1858.26    122.73 o 
 -19   5   3      161.18      200.04     44.16 o 
 -18   5   3     1165.60     1292.46    133.87 o 
 -17   5   3       93.32       77.48     33.58 o 
 -16   5   3     1021.72     1007.22     57.65 o 
 -15   5   3       25.27       56.13     30.86 o 
 -14   5   3      869.24      801.14     50.29 o 
 -13   5   3     3525.39     3642.82     79.17 o 
 -12   5   3      831.77      870.31     39.59 o 
 -11   5   3      592.56      520.74     31.99 o 
 -10   5   3     2457.32     2286.41     58.04 o 
  -9   5   3     2569.84     2367.33     54.15 o 
  -8   5   3      211.36      206.85     18.01 o 
  -7   5   3     3231.13     3275.34     52.45 o 
  -6   5   3     3476.23     3641.73     46.72 o 
  -5   5   3    12794.33    13233.68    129.74 o 
  -4   5   3      143.33      234.92     14.30 o 
  -3   5   3      263.64      202.76     14.12 o 
  -2   5   3     2361.62     2149.81     40.77 o 
  -1   5   3     2576.73     2403.86     33.95 o 
   0   5   3     2111.62     1953.34     31.58 o 
   1   5   3     5690.43     5952.22     54.26 o 
   2   5   3    15260.38    15548.38    112.10 o 
   3   5   3     2148.05     2334.28     31.33 o 
   4   5   3     4439.29     4720.16     53.48 o 
   5   5   3     1257.26     1081.95     30.00 o 
   6   5   3     1514.80     1596.55     31.54 o 
   7   5   3     8498.09     8915.63     90.33 o 
   8   5   3     1192.79     1266.06     37.44 o 
   9   5   3     3633.33     3783.72     57.40 o 
  10   5   3     2366.66     2293.76     46.21 o 
  11   5   3     3036.71     2928.59     54.39 o 
  12   5   3     1523.89     1429.12     40.37 o 
  13   5   3     1773.21     1745.43     55.84 o 
  14   5   3      156.52      208.26     50.94 o 
  15   5   3     1053.08      999.92     81.46 o 
  16   5   3       82.38      133.73     48.68 o 
  17   5   3     1765.88     1654.93    108.25 o 
  18   5   3      317.14      246.50     64.18 o 
 -19   6   3     3267.04     3480.10    162.06 o 
 -18   6   3      544.34      523.37     56.79 o 
 -17   6   3     3506.78     3520.65    180.90 o 
 -16   6   3        1.55       22.89     28.90 o 
 -15   6   3     5093.84     5042.77    172.03 o 
 -14   6   3      394.69      407.04     54.05 o 
 -13   6   3     8174.53     8009.29    123.04 o 
 -12   6   3     6543.00     6500.41    118.22 o 
 -11   6   3      191.52      201.99     21.72 o 
 -10   6   3     7925.23     8140.22     98.67 o 
  -9   6   3     3020.91     3045.61     54.37 o 
  -8   6   3    18636.94    19006.79    148.17 o 
  -7   6   3     4202.01     4427.10     54.80 o 
  -6   6   3     9930.54     9957.33     88.95 o 
  -5   6   3       64.95       52.63     10.10 o 
  -4   6   3     7847.48     7726.84     71.56 o 
  -3   6   3     5021.55     5373.69    123.75 o 
  -2   6   3     7079.26     7123.17    170.08 o 
  -1   6   3    20480.61    22010.39    262.83 o 
   0   6   3    13190.68    13589.78    110.52 o 
   1   6   3    30003.53    31333.29    204.67 o 
   2   6   3     1864.06     2118.39     64.46 o 
   3   6   3    33131.55    34303.41    246.73 o 
   4   6   3      134.33       80.17     13.23 o 
   5   6   3    14739.65    15164.30    128.06 o 
   6   6   3     5164.28     5381.04     63.56 o 
   7   6   3     9546.82     9708.79    123.19 o 
   8   6   3     5115.00     5223.47     67.46 o 
   9   6   3    11306.19    11489.19    115.53 o 
  10   6   3     7052.07     6950.72     86.28 o 
  11   6   3     1704.33     1650.89     41.85 o 
  12   6   3    10510.51    10419.51    140.24 o 
  13   6   3       49.75       32.36     24.75 o 
  14   6   3     5838.41     5702.64    103.63 o 
  15   6   3      115.99      162.24     33.73 o 
  16   6   3     3456.63     3359.51     99.62 o 
  17   6   3      588.02      558.10     53.00 o 
  18   6   3     1834.66     1666.80     75.85 o 
 -18   7   3       19.96      -32.19     31.04 o 
 -17   7   3       33.00       44.20     30.69 o 
 -16   7   3      329.20      332.85     74.81 o 
 -15   7   3       55.53       86.91     23.12 o 
 -14   7   3      131.30       92.67     23.29 o 
 -13   7   3     1248.68     1266.20     44.37 o 
 -12   7   3      726.86      680.15     33.27 o 
 -11   7   3        0.87      -20.30     13.53 o 
 -10   7   3      424.17      340.57     24.19 o 
  -9   7   3       14.22      -16.07     12.50 o 
  -8   7   3       63.70       69.25     13.27 o 
  -7   7   3       31.15      -10.33      9.93 o 
  -6   7   3      474.14      486.44     19.80 o 
  -5   7   3      318.53      250.31     15.39 o 
  -4   7   3      313.91      286.61     15.45 o 
  -3   7   3      383.70      390.00     21.66 o 
  -2   7   3       49.76       91.69     10.40 o 
  -1   7   3       67.88       85.83      9.88 o 
   0   7   3      176.58      184.76     12.10 o 
   1   7   3      831.37      824.23     18.90 o 
   2   7   3     1308.23     1360.61     25.11 o 
   3   7   3       29.79       19.34      7.59 o 
   4   7   3      299.82      215.70     13.53 o 
   5   7   3      214.50      208.25     14.78 o 
   6   7   3     1733.52     1578.16     72.82 o 
   7   7   3      706.75      629.07     29.70 o 
   8   7   3       12.22      -23.65     15.76 o 
   9   7   3     1346.82     1325.74     43.45 o 
  10   7   3      197.05      161.98     24.61 o 
  11   7   3        3.46      -24.95     16.63 o 
  12   7   3      244.02      176.47     26.02 o 
  13   7   3       56.37       28.57     22.10 o 
  14   7   3        0.16        0.11     20.02 o 
  15   7   3       56.66       46.27     25.92 o 
  16   7   3      113.32       68.01     31.57 o 
  17   7   3        1.14      -35.88     39.02 o 
 -18   8   3      261.34      289.22     49.24 o 
 -17   8   3     3740.54     3793.84    118.38 o 
 -16   8   3      660.99      660.17     45.56 o 
 -15   8   3     4613.14     4556.96    100.62 o 
 -14   8   3     1049.98     1028.07     49.88 o 
 -13   8   3     6960.55     6993.46    120.88 o 
 -12   8   3     4932.69     5184.21    100.31 o 
 -11   8   3     3698.62     3437.94     64.74 o 
 -10   8   3     3486.80     3666.59     64.12 o 
  -9   8   3       12.89      -17.48     11.65 o 
  -8   8   3     8650.28     8595.88     98.71 o 
  -7   8   3       13.94       12.90     11.33 o 
  -6   8   3    11770.54    12000.25    104.28 o 
  -5   8   3      251.35      307.69     20.63 o 
  -4   8   3    16398.82    16402.40    154.61 o 
  -3   8   3     2246.02     2347.18     67.08 o 
  -2   8   3    10003.87    10512.10    208.28 o 
  -1   8   3    12523.70    13050.34    103.92 o 
   0   8   3     2702.57     3067.67     39.53 o 
   1   8   3    16457.19    16945.22    125.60 o 
   2   8   3       63.78       46.53     14.51 o 
   3   8   3    10659.44    10694.42    121.40 o 
   4   8   3      459.18      513.92     28.46 o 
   5   8   3    13083.68    13591.04    147.92 o 
   6   8   3     2949.18     2991.51     60.24 o 
   7   8   3    11616.76    12075.00    191.02 o 
   8   8   3     5098.94     5072.85     84.93 o 
   9   8   3     4677.04     4586.66     82.70 o 
  10   8   3     9564.25     9425.18    146.48 o 
  11   8   3      447.51      407.11     33.58 o 
  12   8   3     6081.05     6345.42    108.60 o 
  13   8   3       60.24       36.49     22.54 o 
  14   8   3     5655.41     5853.57    214.83 o 
  15   8   3       47.17       36.30     24.62 o 
  16   8   3     3702.61     3677.39     91.19 o 
  17   8   3      606.19      568.70     62.62 o 
 -17   9   3       21.80       50.68     28.79 o 
 -16   9   3      284.05      234.32     37.03 o 
 -15   9   3        0.14       15.96     24.22 o 
 -14   9   3      327.85      326.07     37.34 o 
 -13   9   3       84.24       51.67     26.31 o 
 -12   9   3     3202.47     3115.86     78.18 o 
 -11   9   3        6.12      -29.00     22.52 o 
 -10   9   3      417.01      352.26     41.67 o 
  -9   9   3      754.22      605.87     34.98 o 
  -8   9   3      222.64      279.16     26.94 o 
  -7   9   3      410.26      343.42     19.64 o 
  -6   9   3       12.05        8.28     11.30 o 
  -5   9   3     2016.70     2024.30     36.42 o 
  -4   9   3      309.46      302.85     17.52 o 
  -3   9   3     2956.48     2919.86     42.10 o 
  -2   9   3      833.73      797.95     22.38 o 
  -1   9   3      415.46      416.48     25.53 o 
   0   9   3       23.52        9.65     10.98 o 
   1   9   3      332.17      300.40     19.31 o 
   2   9   3      317.53      371.50     25.15 o 
   3   9   3        0.96      -13.97     11.56 o 
   4   9   3      909.43      790.71     31.98 o 
   5   9   3      184.29      159.58     21.49 o 
   6   9   3     1281.54     1207.96     41.06 o 
   7   9   3       24.71        1.12     15.40 o 
   8   9   3      451.35      444.98     39.29 o 
   9   9   3      297.04      248.39     29.63 o 
  10   9   3      870.65      767.66     39.32 o 
  11   9   3      564.10      455.14     36.92 o 
  12   9   3      460.76      469.90     37.63 o 
  13   9   3      259.76      139.01     28.08 o 
  14   9   3      138.70      136.88     29.28 o 
  15   9   3      365.46      328.47     38.63 o 
  16   9   3      165.69      156.86     33.13 o 
 -16  10   3      189.34      194.76     35.77 o 
 -15  10   3     1407.38     1388.92     60.03 o 
 -14  10   3      499.76      421.21     40.23 o 
 -13  10   3      724.55      685.22     43.37 o 
 -12  10   3     2320.44     2129.13     66.35 o 
 -11  10   3     1598.84     1676.73     63.53 o 
 -10  10   3    12172.33    12364.74    162.08 o 
  -9  10   3        6.32       25.42     22.31 o 
  -8  10   3     3808.52     3914.12     77.94 o 
  -7  10   3      193.18      180.14     23.69 o 
  -6  10   3     5169.29     5440.27     74.21 o 
  -5  10   3      850.46      852.55     29.66 o 
  -4  10   3     8034.96     7819.53     89.49 o 
  -3  10   3     2239.36     2405.63     96.85 o 
  -2  10   3     7930.80     8046.02    132.64 o 
  -1  10   3     7101.60     7237.53     91.91 o 
   0  10   3     4490.94     4717.65     78.83 o 
   1  10   3     6243.40     5916.52     76.17 o 
   2  10   3      356.80      374.66     27.76 o 
   3  10   3     6072.39     5808.47     97.46 o 
   4  10   3      456.90      409.26     27.44 o 
   5  10   3     4008.94     3976.29     73.06 o 
   6  10   3      898.14      741.29     35.06 o 
   7  10   3     2019.79     1888.30     52.48 o 
   8  10   3     2373.59     2193.63     58.43 o 
   9  10   3     1715.67     1746.56     54.66 o 
  10  10   3     3664.27     3688.73     79.86 o 
  11  10   3      246.00      247.92     31.09 o 
  12  10   3     3246.38     3216.58     78.94 o 
  13  10   3       17.50      -26.41     19.83 o 
  14  10   3     2938.98     3051.36     82.06 o 
  15  10   3      597.39      596.11     44.07 o 
 -15  11   3       77.28       88.84     30.42 o 
 -14  11   3     1047.94      908.83     50.12 o 
 -13  11   3      254.44      209.99     33.44 o 
 -12  11   3      146.68       99.13     27.46 o 
 -11  11   3     1263.43     1248.92     51.75 o 
 -10  11   3     1691.03     1657.34     78.67 o 
  -9  11   3     7980.10     7939.30    132.22 o 
  -8  11   3        9.63       29.04     26.71 o 
  -7  11   3     4850.99     4822.99    112.72 o 
  -6  11   3       81.16      148.37     30.53 o 
  -5  11   3     1859.61     1888.62     82.20 o 
  -4  11   3      296.29      362.55     34.86 o 
  -3  11   3     1444.64     1335.26     43.97 o 
  -2  11   3     1378.41     1516.93     83.74 o 
  -1  11   3     2269.97     2213.95     55.03 o 
   0  11   3     3974.85     4033.58     62.67 o 
   1  11   3     1355.63     1258.03     35.68 o 
   2  11   3     2628.25     2609.85     57.41 o 
   3  11   3      370.55      317.78     26.87 o 
   4  11   3     3146.65     3038.45     64.61 o 
   5  11   3       14.57      -24.10     16.07 o 
   6  11   3     1717.35     1708.87     50.60 o 
   7  11   3      499.91      425.91     33.69 o 
   8  11   3     1448.41     1331.39     48.79 o 
   9  11   3     1051.56      998.43     52.62 o 
  10  11   3      275.17      243.02     42.83 o 
  11  11   3     1129.23     1121.39     48.72 o 
  12  11   3      316.34      318.95     34.63 o 
  13  11   3     1138.97     1111.51     52.21 o 
  14  11   3      305.36      256.57     36.42 o 
  15  11   3     1345.79     1324.10     62.83 o 
 -14  12   3      180.20      144.09     34.42 o 
 -13  12   3      454.09      396.66     41.37 o 
 -12  12   3      898.97      866.20     60.85 o 
 -11  12   3      892.39      794.72     62.07 o 
 -10  12   3     2730.00     2535.75     89.96 o 
  -9  12   3       51.59       50.69     31.61 o 
  -8  12   3     1134.37     1080.51     60.41 o 
  -7  12   3       65.17       47.43     32.32 o 
  -6  12   3     1050.92      841.27     67.28 o 
  -5  12   3      204.98      128.62     32.02 o 
  -4  12   3     1073.50     1038.20     41.40 o 
  -3  12   3     2587.80     2514.88     61.59 o 
  -2  12   3     2927.14     2937.30     66.10 o 
  -1  12   3     2115.08     2044.76     55.70 o 
   0  12   3     1328.74     1286.74     45.71 o 
   1  12   3     1841.22     1711.73     67.70 o 
   2  12   3      279.59      204.71     38.08 o 
   3  12   3     1665.58     1650.01     63.09 o 
   4  12   3     2034.60     1962.87     54.05 o 
   5  12   3     4145.44     4243.10     81.09 o 
   6  12   3      298.73      358.37     32.01 o 
   7  12   3     1939.61     1886.11     56.78 o 
   8  12   3      184.55      182.93     28.37 o 
   9  12   3      803.94      883.54     43.55 o 
  10  12   3      801.15      766.75     42.58 o 
  11  12   3      352.17      347.96     44.76 o 
  12  12   3     1334.94     1347.96     57.13 o 
  13  12   3       13.32        9.92     23.99 o 
 -13  13   3      968.69     1044.43     68.62 o 
 -12  13   3     1055.28      881.89     62.36 o 
 -11  13   3      959.00     1048.27     65.36 o 
 -10  13   3      769.67      643.44     52.81 o 
  -9  13   3     2858.26     2885.74     95.64 o 
  -8  13   3       96.77      100.38     33.73 o 
  -7  13   3     5315.96     5194.71    141.38 o 
  -6  13   3       47.43       41.92     30.04 o 
  -5  13   3     2174.42     2132.14    129.51 o 
  -4  13   3      703.55      623.24     46.43 o 
  -3  13   3      877.66      937.45     64.84 o 
  -2  13   3     4035.56     3740.86     78.35 o 
  -1  13   3     1578.72     1665.09     52.87 o 
   0  13   3     3912.32     3926.97     79.58 o 
   1  13   3      392.01      467.73     36.24 o 
   2  13   3     2035.40     2059.22     72.20 o 
   3  13   3      249.53      210.86     57.32 o 
   4  13   3     3512.03     3711.35    107.86 o 
   5  13   3     1951.20     1984.74     72.82 o 
   6  13   3     7287.87     7379.10    245.66 o 
   7  13   3      570.43      591.29     73.91 o 
   8  13   3     1297.19     1289.36     63.69 o 
   9  13   3     2022.04     2052.08     64.04 o 
  10  13   3      488.21      525.65     39.47 o 
  11  13   3     2460.49     2637.83     75.35 o 
  12  13   3      119.60      125.92     31.06 o 
 -12  14   3       38.63       44.30     35.42 o 
 -11  14   3        7.80      -40.63     30.48 o 
 -10  14   3      224.72      190.52     41.01 o 
  -9  14   3       18.53      -12.37     30.31 o 
  -8  14   3      649.26      589.89     77.65 o 
  -7  14   3       18.36      -14.77     35.91 o 
  -6  14   3        3.13      -26.01     26.25 o 
  -5  14   3      166.90      177.78     50.31 o 
  -4  14   3        0.79      -33.28     22.18 o 
  -3  14   3        0.56      -24.95     24.57 o 
  -2  14   3        1.14       -6.67     19.59 o 
  -1  14   3      253.83      209.89     28.60 o 
   0  14   3       96.31       69.98     23.34 o 
   1  14   3      283.98      237.03     29.56 o 
   2  14   3        2.98      -33.77     22.51 o 
   3  14   3      555.39      417.58     44.89 o 
   4  14   3      241.18      242.74     40.42 o 
   5  14   3      432.05      543.53     48.69 o 
   6  14   3       26.97       27.66     27.70 o 
   7  14   3      227.24      281.50     42.41 o 
   8  14   3        4.39      -27.90     27.00 o 
   9  14   3      181.72      121.70     37.51 o 
  10  14   3        7.09      -40.97     27.31 o 
  11  14   3       75.65       18.27     34.35 o 
 -10  15   3      256.70      267.06     45.95 o 
  -9  15   3     1297.04     1177.78    121.06 o 
  -8  15   3      289.66      292.55     75.51 o 
  -7  15   3     4708.44     4449.44    122.27 o 
  -6  15   3      165.88      240.28     43.52 o 
  -5  15   3     3835.74     3883.77    110.52 o 
  -4  15   3      875.76      891.33     64.79 o 
  -3  15   3     1994.23     2058.31     79.76 o 
  -2  15   3     2244.68     2278.67     84.33 o 
  -1  15   3     1396.18     1428.66     53.42 o 
   0  15   3     2556.38     2593.47     70.25 o 
   1  15   3      556.82      599.93     52.50 o 
   2  15   3     2441.14     2352.36    133.60 o 
   3  15   3        7.87       -5.76     28.42 o 
   4  15   3     4399.49     4473.22    114.81 o 
   5  15   3      134.15      101.21     33.90 o 
   6  15   3     3526.92     3829.12    108.69 o 
   7  15   3      457.92      531.62     52.00 o 
   8  15   3      831.97      793.78     56.21 o 
   9  15   3     1501.28     1626.46     77.98 o 
  -8  16   3       27.12      -30.40     40.97 o 
  -7  16   3      114.60      184.08     42.46 o 
  -6  16   3      327.06      297.33     71.11 o 
  -5  16   3        0.76      -10.45     28.08 o 
  -4  16   3       84.25       48.62     32.62 o 
  -3  16   3      123.08      128.39     64.65 o 
  -2  16   3       14.94      -35.73     23.82 o 
  -1  16   3       33.26       -2.77     27.95 o 
   0  16   3        2.55      -26.89     20.84 o 
   1  16   3       42.88        5.12     22.09 o 
   2  16   3       12.32       -5.53     21.60 o 
   3  16   3      134.45       70.49     31.83 o 
   4  16   3       40.83      -17.59     32.40 o 
   5  16   3      233.56      220.76     40.82 o 
   6  16   3        5.92      -28.53     26.68 o 
   7  16   3       10.18      -40.85     27.24 o 
  -4  17   3      839.24      958.41     86.13 o 
  -3  17   3     1474.39     1556.81     76.51 o 
  -2  17   3      654.27      608.03    109.12 o 
  -1  17   3     1153.87     1139.50     66.99 o 
   0  17   3     1387.06     1300.57     69.27 o 
   1  17   3      473.21      531.13     59.18 o 
   2  17   3     1515.76     1629.73     90.83 o 
   3  17   3       36.64       -0.11     25.62 o 
 -20   0   4     2743.67     2945.56    152.56 o 
 -19   0   4      939.35     1015.34     95.79 o 
 -18   0   4     5426.12     5377.22    195.86 o 
 -17   0   4     4547.60     4368.27    169.85 o 
 -16   0   4      173.22      189.42     53.51 o 
 -15   0   4     6575.71     6705.86    203.49 o 
 -14   0   4      242.90      309.04     54.83 o 
 -13   0   4    10800.08    11484.37    265.56 o 
 -12   0   4      475.13      409.13     57.17 o 
 -11   0   4    13885.76    13122.25    275.37 o 
 -10   0   4     1649.82     1662.80     83.56 o 
  -9   0   4     8809.26     8034.02    191.42 o 
  -8   0   4     2751.24     2615.06     96.80 o 
  -7   0   4     7474.18     7976.79    181.14 o 
  -6   0   4     6965.54     6787.08    158.94 o 
  -5   0   4     7098.15     7498.94    165.25 o 
  -4   0   4    28085.75    28023.96    436.80 o 
  -3   0   4     4516.68     4561.72    104.08 o 
  -2   0   4    30271.90    29560.04    320.49 o 
  -1   0   4      545.43      655.41    104.75 o 
   0   0   4    15244.97    14810.10    180.32 o 
   1   0   4    50253.26    47572.04    892.80 o 
   2   0   4     3625.90     4199.74    128.03 o 
   3   0   4    27142.60    25715.41    281.42 o 
   4   0   4    10907.53    11488.05    157.27 o 
   5   0   4    54222.96    56370.21    565.41 o 
   6   0   4    10030.27    10685.93    146.24 o 
   7   0   4    19586.45    20186.62    281.17 o 
   8   0   4       66.57       73.84     19.67 o 
   9   0   4    11626.16    11861.24    164.82 o 
  10   0   4     8840.62     8655.24    135.25 o 
  11   0   4     5296.83     5408.61    103.12 o 
  12   0   4    16094.25    16092.03    323.73 o 
  13   0   4    13944.62    13555.78    295.93 o 
  14   0   4     1112.75     1004.44     77.88 o 
  15   0   4     5109.29     4798.06    167.90 o 
  16   0   4     3362.87     3406.27    143.68 o 
  17   0   4      332.77      255.15     60.59 o 
  18   0   4     3019.46     2935.67    141.50 o 
 -19   1   4      586.50      565.21     57.48 o 
 -18   1   4      192.74      316.78     63.24 o 
 -17   1   4      110.22      129.34     36.56 o 
 -16   1   4       82.95       -0.63     30.01 o 
 -15   1   4      105.06      158.25     35.32 o 
 -14   1   4      845.16      772.44     70.13 o 
 -13   1   4       17.66       37.19     33.49 o 
 -12   1   4      315.53      322.84     69.98 o 
 -11   1   4       80.81      120.79     26.60 o 
 -10   1   4      998.43      927.88     45.06 o 
  -9   1   4      410.67      351.99     32.30 o 
  -8   1   4      450.61      374.32     30.14 o 
  -7   1   4     4102.18     4053.06     84.39 o 
  -6   1   4      124.04      140.39     20.91 o 
  -5   1   4      146.25       91.21     19.02 o 
  -4   1   4     5966.64     6002.91     82.72 o 
  -3   1   4     2862.46     2809.17     61.32 o 
  -2   1   4        4.75        7.02     15.57 o 
  -1   1   4     1546.32     1287.37     21.91 o 
   0   1   4     1591.52     1392.78     21.54 o 
   1   1   4      475.86      493.16     22.29 o 
   2   1   4      924.89      714.54     14.40 o 
   3   1   4     1102.82     1046.01     30.14 o 
   4   1   4     1319.36     1329.52     37.50 o 
   5   1   4      164.24      290.15     41.95 o 
   6   1   4      698.75      807.93     24.29 o 
   7   1   4       89.08       82.52     15.35 o 
   8   1   4     1790.48     1841.95     37.37 o 
   9   1   4       40.19       11.74     10.78 o 
  10   1   4        2.23       -8.70     10.21 o 
  11   1   4     2048.96     1993.85     82.40 o 
  12   1   4      402.63      382.58     31.01 o 
  13   1   4      186.28      185.77     34.79 o 
  14   1   4      283.89      199.07     36.14 o 
  15   1   4      482.53      436.77     45.68 o 
  16   1   4        6.68      -32.13     21.42 o 
  17   1   4      254.37      184.18     37.48 o 
  18   1   4        2.03       18.31     43.93 o 
 -19   2   4      837.72      820.35     60.07 o 
 -18   2   4     2189.96     2299.22    122.58 o 
 -17   2   4     2629.68     2684.12     93.53 o 
 -16   2   4      473.13      452.56     47.98 o 
 -15   2   4     4603.03     4578.53    147.34 o 
 -14   2   4        9.42       10.92     24.31 o 
 -13   2   4     6057.14     5960.14    126.13 o 
 -12   2   4      245.32      240.94     32.72 o 
 -11   2   4    10436.93    10376.78    167.40 o 
 -10   2   4     1074.91      953.26     46.04 o 
  -9   2   4     3734.71     3604.74     89.79 o 
  -8   2   4     4972.20     4478.44     92.80 o 
  -7   2   4    13779.38    13778.56    185.67 o 
  -6   2   4     7969.59     7265.99    261.00 o 
  -5   2   4     6461.38     6681.95     78.75 o 
  -4   2   4    46709.80    46255.17    408.71 o 
  -3   2   4     3044.36     3880.76    173.03 o 
  -2   2   4    18020.10    18974.71    132.26 o 
  -1   2   4     2281.82     2589.82    118.79 o 
   0   2   4    13380.10    13891.23     96.23 o 
   1   2   4     4669.93     5047.09     47.86 o 
   2   2   4    12498.52    12095.70    147.27 o 
   3   2   4     2230.92     2341.31     26.20 o 
   4   2   4    10653.34    10177.13     73.47 o 
   5   2   4    16754.97    17214.04    113.15 o 
   6   2   4      779.10      695.18     37.00 o 
   7   2   4    12830.63    12944.42    120.29 o 
   8   2   4      460.64      403.41     20.27 o 
   9   2   4     6857.26     6897.85     80.68 o 
  10   2   4      592.00      614.04     30.33 o 
  11   2   4     4262.18     4212.48     76.79 o 
  12   2   4     3262.53     3090.45     67.46 o 
  13   2   4     2731.84     2624.99     64.32 o 
  14   2   4     3598.10     3705.41    100.23 o 
  15   2   4     1685.96     1636.63     68.99 o 
  16   2   4     2200.11     2303.65     84.20 o 
  17   2   4       11.15       19.72     27.24 o 
  18   2   4     4128.17     4134.00    119.62 o 
 -19   3   4     1099.23     1123.06     68.16 o 
 -18   3   4      853.17      832.52     59.95 o 
 -17   3   4      429.92      419.60     48.73 o 
 -16   3   4     1272.00     1216.63     83.68 o 
 -15   3   4     1475.52     1362.13    109.18 o 
 -14   3   4     2240.56     2198.04     77.58 o 
 -13   3   4      635.31      610.88     45.24 o 
 -12   3   4     1432.18     1355.83     58.25 o 
 -11   3   4     1259.53     1281.15     54.43 o 
 -10   3   4     6106.73     6274.46    119.14 o 
  -9   3   4      908.22      829.23     42.34 o 
  -8   3   4    10969.60    11303.63    133.02 o 
  -7   3   4     9867.67     9798.38    117.69 o 
  -6   3   4       52.97       66.00     14.30 o 
  -5   3   4     4088.71     3904.53     54.68 o 
  -4   3   4        1.64       62.10     11.47 o 
  -3   3   4    17535.17    18123.69    163.29 o 
  -2   3   4      254.52      164.11     15.13 o 
  -1   3   4     6078.01     6148.20     64.74 o 
   0   3   4      990.11     1105.80     91.68 o 
   1   3   4    25878.98    26504.13    366.56 o 
   2   3   4     1524.71     1633.63     24.14 o 
   3   3   4     2123.25     1857.71     24.32 o 
   4   3   4     2917.11     2995.17     33.01 o 
   5   3   4      667.70      840.16     20.56 o 
   6   3   4     5774.94     6025.30     54.29 o 
   7   3   4        8.27        3.57      8.76 o 
   8   3   4     7979.75     7943.21     68.77 o 
   9   3   4       23.08       -4.07     12.30 o 
  10   3   4     4477.27     4275.18     75.91 o 
  11   3   4      174.87      141.03     32.88 o 
  12   3   4     2298.58     2176.88     57.33 o 
  13   3   4      284.57      235.91     27.41 o 
  14   3   4      543.87      620.58     36.38 o 
  15   3   4     2403.34     2360.93     81.47 o 
  16   3   4       79.47       18.30     63.20 o 
  17   3   4     2560.75     2756.17     94.85 o 
  18   3   4       71.29       84.34     32.51 o 
 -19   4   4      722.65      717.26     61.53 o 
 -18   4   4      577.37      626.26     58.15 o 
 -17   4   4      153.44      122.08     36.92 o 
 -16   4   4      861.77      896.38     56.18 o 
 -15   4   4     1883.76     1979.27     77.39 o 
 -14   4   4       26.05       60.69     28.73 o 
 -13   4   4     3962.88     3899.92    101.12 o 
 -12   4   4        2.19      -27.59     18.39 o 
 -11   4   4      828.88      802.37     45.72 o 
 -10   4   4      173.48      164.65     23.47 o 
  -9   4   4       66.94       63.37     18.68 o 
  -8   4   4     1688.78     1739.75     46.08 o 
  -7   4   4     1261.47     1245.86     35.87 o 
  -6   4   4     9097.89     9340.26     98.18 o 
  -5   4   4    11924.50    12256.94    126.43 o 
  -4   4   4    11042.46    11511.89     95.57 o 
  -3   4   4     1894.70     1948.34     68.16 o 
  -2   4   4     9561.02     9941.01     82.35 o 
  -1   4   4     6511.04     6614.34     60.77 o 
   0   4   4     3575.96     3331.98     38.40 o 
   1   4   4      951.72      847.01     19.28 o 
   2   4   4    13357.42    14105.44    157.63 o 
   3   4   4     5268.11     5366.14     52.56 o 
   4   4   4     2030.97     1978.38     29.90 o 
   5   4   4      529.35      510.43     15.18 o 
   6   4   4     2218.50     2034.67     29.20 o 
   7   4   4     5175.50     5408.59     52.79 o 
   8   4   4      409.57      426.30     18.67 o 
   9   4   4     3610.04     3598.73     50.13 o 
  10   4   4        5.94       -7.86      9.98 o 
  11   4   4      850.67      807.87     30.24 o 
  12   4   4     1639.26     1620.05     62.14 o 
  13   4   4      641.34      552.33     43.37 o 
  14   4   4     2101.56     2013.62     74.54 o 
  15   4   4      615.68      586.76     36.11 o 
  16   4   4      561.46      491.31     48.88 o 
  17   4   4      442.76      419.72     71.50 o 
  18   4   4     1936.17     2042.13    126.63 o 
 -19   5   4      866.54      884.35     64.20 o 
 -18   5   4      875.18      851.82     59.75 o 
 -17   5   4      650.13      679.73     55.21 o 
 -16   5   4     2175.30     2138.99     82.63 o 
 -15   5   4     1038.67      998.62     59.33 o 
 -14   5   4     5504.02     5449.70    124.91 o 
 -13   5   4        0.42      -29.31     20.73 o 
 -12   5   4     4248.19     4150.10     85.31 o 
 -11   5   4     1482.98     1350.72     46.57 o 
 -10   5   4     8983.50     9033.75    122.87 o 
  -9   5   4     1101.06      985.27     38.30 o 
  -8   5   4     9310.69     9278.19     91.19 o 
  -7   5   4     4130.30     3964.24     53.11 o 
  -6   5   4     1119.20      972.18     42.07 o 
  -5   5   4    13340.07    13209.40    109.25 o 
  -4   5   4       27.88        0.74     15.67 o 
  -3   5   4     6711.28     6678.64     65.19 o 
  -2   5   4        0.36       24.53     37.96 o 
  -1   5   4    12708.37    13348.77    111.49 o 
   0   5   4        8.17       -6.10      9.03 o 
   1   5   4    15817.15    16726.14    121.76 o 
   2   5   4     7064.16     7287.81     72.61 o 
   3   5   4     5243.78     5412.70     65.91 o 
   4   5   4     9103.86     9199.56     79.65 o 
   5   5   4        8.52        2.87      7.85 o 
   6   5   4     5367.55     5311.13     57.98 o 
   7   5   4      964.62      917.52     24.37 o 
   8   5   4     6440.75     6458.98     69.51 o 
   9   5   4       21.91       -0.51     10.95 o 
  10   5   4     6006.21     5991.07     78.38 o 
  11   5   4      697.25      714.91     30.00 o 
  12   5   4     6413.45     6296.30     86.35 o 
  13   5   4     1816.68     1909.07     55.06 o 
  14   5   4     1477.67     1498.25     99.06 o 
  15   5   4     2246.29     2168.52    119.31 o 
  16   5   4      130.03       86.84     48.60 o 
  17   5   4     3533.96     3486.56    160.35 o 
  18   5   4       38.08        9.89     46.11 o 
 -18   6   4       58.37       52.07     34.60 o 
 -17   6   4      142.93      167.43     39.55 o 
 -16   6   4      242.44      275.41     65.19 o 
 -15   6   4      393.62      442.09     96.46 o 
 -14   6   4      225.29      243.81     38.81 o 
 -13   6   4     2070.63     1976.93     60.73 o 
 -12   6   4        2.85      -13.01     19.07 o 
 -11   6   4       18.68        1.35     14.92 o 
 -10   6   4      963.99      969.16     35.02 o 
  -9   6   4      562.28      541.06     23.29 o 
  -8   6   4      405.13      392.01     20.98 o 
  -7   6   4      449.78      446.40     35.37 o 
  -6   6   4     1119.98     1039.16     27.08 o 
  -5   6   4      189.65      196.64     14.72 o 
  -4   6   4       51.38       67.72     11.14 o 
  -3   6   4      325.57      350.49     18.73 o 
  -2   6   4     3628.70     3562.11     44.46 o 
  -1   6   4     1868.60     2171.69     37.26 o 
   0   6   4     1370.68     1484.46     27.00 o 
   1   6   4      434.46      527.17     17.05 o 
   2   6   4     1425.23     1354.72     25.54 o 
   3   6   4     1139.87     1023.83     31.24 o 
   4   6   4     1384.44     1359.78     26.62 o 
   5   6   4      965.31      869.35     22.72 o 
   6   6   4     1049.78     1063.56     25.64 o 
   7   6   4      718.25      639.61     21.55 o 
   8   6   4        0.03      -15.00     10.00 o 
   9   6   4     2183.35     1954.64     41.96 o 
  10   6   4      468.56      356.17     38.31 o 
  11   6   4      406.17      328.86     30.18 o 
  12   6   4       22.81       -8.09     17.89 o 
  13   6   4      636.80      546.95     34.84 o 
  14   6   4       32.99      -14.56     33.80 o 
  15   6   4      381.18      329.14     65.19 o 
  16   6   4      104.66       59.19     47.82 o 
  17   6   4        6.08       -1.01     37.77 o 
 -18   7   4     1101.00     1164.29     70.59 o 
 -17   7   4      959.48     1043.71     65.41 o 
 -16   7   4     3594.41     3829.58     92.20 o 
 -15   7   4      155.04      165.61     26.34 o 
 -14   7   4     5642.23     5689.89     93.99 o 
 -13   7   4      539.63      570.66     34.69 o 
 -12   7   4    10210.48    10229.45    124.67 o 
 -11   7   4       11.04      -18.54     15.51 o 
 -10   7   4     7369.71     7582.12     98.30 o 
  -9   7   4     1269.11     1307.55     33.68 o 
  -8   7   4     4249.04     4345.83     60.41 o 
  -7   7   4     3910.57     3989.88     55.38 o 
  -6   7   4     4033.06     4174.70     55.07 o 
  -5   7   4    10488.41    11000.29     98.40 o 
  -4   7   4        3.41       -6.50     13.11 o 
  -3   7   4     2258.75     2143.30     35.48 o 
  -2   7   4       37.91       41.22     28.31 o 
  -1   7   4    12501.58    13631.03    121.62 o 
   0   7   4      927.59      907.71     33.04 o 
   1   7   4    10217.88    10773.19     90.34 o 
   2   7   4     3138.56     3013.11     39.91 o 
   3   7   4     4244.62     4360.43     50.04 o 
   4   7   4     9935.63     9894.20     87.18 o 
   5   7   4       28.13       21.98     12.36 o 
   6   7   4    12883.60    13001.87    216.87 o 
   7   7   4        5.12        7.32     14.42 o 
   8   7   4     5981.88     6368.10     94.62 o 
   9   7   4       73.46       59.45     18.88 o 
  10   7   4     6953.58     7175.61    107.64 o 
  11   7   4      457.13      486.83     34.15 o 
  12   7   4     6394.89     6598.28    116.02 o 
  13   7   4     2224.96     2377.54     65.46 o 
  14   7   4     1991.20     2021.97     79.19 o 
  15   7   4     4138.68     4166.49    167.98 o 
  16   7   4      611.18      692.78     88.63 o 
  17   7   4     3460.37     3542.94    163.23 o 
 -17   8   4        2.28      -26.56     29.04 o 
 -16   8   4      195.36      193.77     34.36 o 
 -15   8   4       37.85       -3.74     23.63 o 
 -14   8   4      221.76      195.83     33.66 o 
 -13   8   4        2.66      -22.91     17.76 o 
 -12   8   4     1026.00     1051.74     41.54 o 
 -11   8   4      104.31       71.27     21.17 o 
 -10   8   4     1036.41      960.89     36.40 o 
  -9   8   4      110.05      124.27     19.64 o 
  -8   8   4        2.63      -17.99     11.99 o 
  -7   8   4        0.62       -5.15     11.24 o 
  -6   8   4       18.52       -0.17     11.12 o 
  -5   8   4      822.20      837.35     25.50 o 
  -4   8   4       21.66      -10.14      9.59 o 
  -3   8   4        0.72      -13.25      8.83 o 
  -2   8   4       66.38       63.46     11.28 o 
  -1   8   4        3.75        6.16      9.08 o 
   0   8   4      324.96      337.59     16.45 o 
   1   8   4      215.11      258.78     18.16 o 
   2   8   4      947.36      939.98     28.03 o 
   3   8   4       24.91        6.03     11.84 o 
   4   8   4      110.06       79.46     14.69 o 
   5   8   4        6.22      -17.54     11.69 o 
   6   8   4       37.14       17.98     15.31 o 
   7   8   4      639.95      603.19     31.96 o 
   8   8   4        0.19      -21.64     14.43 o 
   9   8   4      292.30      233.35     28.44 o 
  10   8   4       62.04       27.60     19.63 o 
  11   8   4      141.96       96.62     23.83 o 
  12   8   4       71.73       40.07     21.27 o 
  13   8   4       17.83      -15.32     19.03 o 
  14   8   4      214.26      159.41     37.09 o 
  15   8   4       27.75       23.73     30.92 o 
  16   8   4       37.93      -15.81     42.14 o 
 -17   9   4     1042.87     1115.46     58.13 o 
 -16   9   4     2804.12     2964.60    119.21 o 
 -15   9   4      160.15      127.57     31.30 o 
 -14   9   4     1447.03     1635.12     61.37 o 
 -13   9   4       84.59       54.80     25.51 o 
 -12   9   4     4902.11     5108.47    101.54 o 
 -11   9   4      461.32      446.07     38.73 o 
 -10   9   4     6001.26     6251.90    106.99 o 
  -9   9   4     2887.76     2835.07     57.61 o 
  -8   9   4     2411.92     2459.99     51.72 o 
  -7   9   4     6735.51     6740.88     80.89 o 
  -6   9   4     1147.53     1140.97     30.50 o 
  -5   9   4    10309.81    10942.57    101.26 o 
  -4   9   4       63.68       24.51     12.56 o 
  -3   9   4     6458.98     6634.62    149.38 o 
  -2   9   4        0.43       22.48     20.46 o 
  -1   9   4    15615.65    15711.80    143.61 o 
   0   9   4     1576.71     1713.55     58.24 o 
   1   9   4    10004.88     9585.92    102.39 o 
   2   9   4     5041.70     5025.06     69.59 o 
   3   9   4     4965.51     4801.45     68.39 o 
   4   9   4     4287.76     4257.38     64.65 o 
   5   9   4      989.22      979.67     32.43 o 
   6   9   4     8355.74     8652.30    115.76 o 
   7   9   4      100.19      108.98     23.12 o 
   8   9   4     5297.06     5345.78    103.88 o 
   9   9   4        1.51      -23.93     15.95 o 
  10   9   4     5316.10     5323.04    107.25 o 
  11   9   4       52.91       50.06     21.87 o 
  12   9   4     1369.18     1360.59     50.99 o 
  13   9   4     1497.27     1434.04     69.38 o 
  14   9   4     1018.12     1040.10     65.12 o 
  15   9   4     4571.41     4713.50    130.65 o 
 -16  10   4      402.28      416.33     45.78 o 
 -15  10   4      997.58      925.67     51.89 o 
 -14  10   4      264.81      187.61     33.15 o 
 -13  10   4      455.07      431.39     50.90 o 
 -12  10   4        7.21      -23.11     21.54 o 
 -11  10   4      450.11      534.89     41.18 o 
 -10  10   4      981.23      912.87     45.10 o 
  -9  10   4     2842.26     2867.73     70.87 o 
  -8  10   4     1636.27     1598.48     51.93 o 
  -7  10   4     1565.76     1620.41     51.79 o 
  -6  10   4      152.21      172.79     20.46 o 
  -5  10   4      822.56      768.72     30.37 o 
  -4  10   4      631.36      633.54     31.57 o 
  -3  10   4      122.62      119.32     21.20 o 
  -2  10   4     5274.24     5430.13     74.13 o 
  -1  10   4      922.65     1048.45     39.43 o 
   0  10   4     1387.01     1364.70     37.33 o 
   1  10   4      348.51      379.73     24.06 o 
   2  10   4     2966.03     2883.29     53.21 o 
   3  10   4      714.30      665.23     28.51 o 
   4  10   4     1906.09     1894.76     44.01 o 
   5  10   4       85.98       50.02     18.91 o 
   6  10   4       95.94       64.22     20.75 o 
   7  10   4     1817.69     1709.45     51.35 o 
   8  10   4      127.13       82.43     24.39 o 
   9  10   4     2450.06     2262.59     62.01 o 
  10  10   4      363.81      377.23     60.85 o 
  11  10   4     1038.75      997.21     46.31 o 
  12  10   4       88.79       38.97     24.48 o 
  13  10   4       13.57       18.61     59.27 o 
  14  10   4     1066.55     1073.70     66.35 o 
  15  10   4       43.49       22.96     36.45 o 
 -15  11   4      150.45      128.15     36.89 o 
 -14  11   4      979.38     1059.00     54.36 o 
 -13  11   4       23.24       13.69     24.64 o 
 -12  11   4     1753.69     1815.84     63.59 o 
 -11  11   4      568.89      599.62     43.52 o 
 -10  11   4     2593.29     2584.72     70.51 o 
  -9  11   4     2772.36     2813.25    161.09 o 
  -8  11   4      998.59      900.66     55.07 o 
  -7  11   4     2693.39     2617.33     94.81 o 
  -6  11   4      870.65      747.76     47.50 o 
  -5  11   4     2244.21     2139.91     56.90 o 
  -4  11   4      468.85      499.19     33.20 o 
  -3  11   4     7421.18     7171.60    140.54 o 
  -2  11   4       36.00       86.06     22.12 o 
  -1  11   4     6583.79     6718.23     86.37 o 
   0  11   4      280.14      399.03     26.04 o 
   1  11   4     2767.06     2697.57     53.19 o 
   2  11   4     2330.30     2530.10     60.55 o 
   3  11   4      884.65      862.96     33.57 o 
   4  11   4     3659.28     3665.78     64.26 o 
   5  11   4     2134.27     2120.33     62.09 o 
   6  11   4     2764.03     2582.25     84.99 o 
   7  11   4       48.23        6.72     19.52 o 
   8  11   4     1459.64     1376.50     49.39 o 
   9  11   4        1.35      -15.05     17.92 o 
  10  11   4     1412.77     1435.01     53.71 o 
  11  11   4      481.65      481.87     37.83 o 
  12  11   4     1163.38     1181.12     52.54 o 
  13  11   4     1010.99      994.07     63.97 o 
  14  11   4      373.51      383.90     55.92 o 
 -14  12   4      236.07      190.32     45.33 o 
 -13  12   4     2291.15     2586.27     99.55 o 
 -12  12   4      183.49      128.15     37.85 o 
 -11  12   4     1844.64     1901.95     82.08 o 
 -10  12   4      244.89      288.72     46.01 o 
  -9  12   4     3397.65     3278.22    100.39 o 
  -8  12   4     1806.92     1871.21     75.21 o 
  -7  12   4     1022.31      958.62     55.39 o 
  -6  12   4     1214.79     1135.11     57.65 o 
  -5  12   4      881.55      796.05     51.65 o 
  -4  12   4     3566.00     3374.76     91.53 o 
  -3  12   4      100.80      149.71     37.02 o 
  -2  12   4     6887.84     6961.14    127.32 o 
  -1  12   4      659.73      726.26     38.67 o 
   0  12   4     2409.21     2469.34     62.04 o 
   1  12   4     1898.32     2127.12     72.97 o 
   2  12   4     1471.17     1413.66     41.89 o 
   3  12   4     3996.00     4037.71     68.80 o 
   4  12   4     3245.32     3228.28     62.20 o 
   5  12   4     2414.94     2382.14     61.38 o 
   6  12   4      774.33      831.03     45.88 o 
   7  12   4     2654.78     2632.01     67.15 o 
   8  12   4       50.93       11.77     21.92 o 
   9  12   4     3791.90     4100.26    103.24 o 
  10  12   4     1159.92     1084.55     48.01 o 
  11  12   4     1927.92     2024.07     65.69 o 
  12  12   4     1277.07     1264.34     70.47 o 
  13  12   4      821.32      820.03     61.92 o 
 -12  13   4      263.16      279.67     49.76 o 
 -11  13   4       65.49       54.34     48.05 o 
 -10  13   4      478.40      489.10     53.08 o 
  -9  13   4      549.80      475.59     51.78 o 
  -8  13   4      613.99      574.25     54.01 o 
  -7  13   4       22.40       -3.21     29.04 o 
  -6  13   4      638.24      585.46     58.45 o 
  -5  13   4      167.44       72.02     31.53 o 
  -4  13   4       17.67      -16.81     24.82 o 
  -3  13   4     1125.55     1124.73     45.93 o 
  -2  13   4      689.35      681.58     39.19 o 
  -1  13   4      499.53      448.64     36.83 o 
   0  13   4      136.56       95.35     40.77 o 
   1  13   4      602.78      550.85     50.57 o 
   2  13   4       46.16      -12.92     20.00 o 
   3  13   4      306.89      305.73     41.22 o 
   4  13   4     1106.51     1105.10     46.94 o 
   5  13   4        8.76        0.41     20.88 o 
   6  13   4      395.50      359.88     41.25 o 
   7  13   4       43.05       22.05     21.92 o 
   8  13   4      494.36      536.27     39.05 o 
   9  13   4       27.94       14.61     24.14 o 
  10  13   4      729.37      704.58     45.14 o 
  11  13   4        8.25      -34.36     22.91 o 
 -11  14   4     1825.65     1996.56     89.14 o 
 -10  14   4       88.95       98.24     36.17 o 
  -9  14   4     2153.49     2122.02     85.93 o 
  -8  14   4      934.78      949.67     60.57 o 
  -7  14   4     2434.07     2427.58     88.66 o 
  -6  14   4     2156.31     2183.02     82.85 o 
  -5  14   4      275.48      244.76     42.95 o 
  -4  14   4     3401.75     3386.25    113.23 o 
  -3  14   4      121.30      174.33     39.21 o 
  -2  14   4     3640.68     3542.13     79.79 o 
  -1  14   4        6.85        3.10     22.14 o 
   0  14   4     3300.61     3261.88     77.12 o 
   1  14   4      922.85      895.00     45.06 o 
   2  14   4     2158.52     2254.63     65.52 o 
   3  14   4     2443.93     2403.49     67.56 o 
   4  14   4      943.81      929.94     44.91 o 
   5  14   4     3813.62     4009.74     88.36 o 
   6  14   4      325.67      368.66     44.17 o 
   7  14   4     2482.76     2656.81     89.35 o 
   8  14   4      172.65      122.64     35.25 o 
   9  14   4     4142.25     4275.87    117.61 o 
  10  14   4      346.67      453.90     51.83 o 
  -9  15   4       23.81      -44.60     29.74 o 
  -8  15   4        0.53      -49.82     33.25 o 
  -7  15   4        0.18      -20.98     29.35 o 
  -6  15   4       79.85       61.98     34.14 o 
  -5  15   4       19.55      -17.93     28.33 o 
  -4  15   4      238.77      239.55     39.26 o 
  -3  15   4       26.85       14.81     29.35 o 
  -2  15   4        9.23      -29.79     24.89 o 
  -1  15   4        7.14      -22.48     20.96 o 
   0  15   4       76.82       58.86     25.21 o 
   1  15   4      115.87       81.06     25.33 o 
   2  15   4      167.23      182.75     30.22 o 
   3  15   4      230.61      176.92     30.35 o 
   4  15   4       56.28        6.83     24.12 o 
   5  15   4        7.06      -10.21     21.69 o 
   6  15   4      291.41      223.47     32.67 o 
   7  15   4       19.98      -41.68     27.79 o 
   8  15   4        3.07      -20.46     56.04 o 
  -6  16   4     2575.47     2666.69     97.20 o 
  -5  16   4      162.97      211.59     42.52 o 
  -4  16   4     2944.19     3136.96    218.71 o 
  -3  16   4      119.56      171.65     80.26 o 
  -2  16   4     1821.12     1881.25     79.08 o 
  -1  16   4       51.97       38.74     36.80 o 
   0  16   4     2081.10     2120.79     66.70 o 
   1  16   4      399.59      438.12     40.58 o 
   2  16   4      845.71      937.15     49.45 o 
   3  16   4     1773.06     1783.48     63.86 o 
   4  16   4     1228.30     1276.18     56.13 o 
   5  16   4      886.87      923.17     49.01 o 
 -19   1   5     2867.69     2916.69    108.45 o 
 -18   1   5      185.06      150.62     41.70 o 
 -17   1   5     4357.76     4440.38    125.43 o 
 -16   1   5      474.76      553.58     50.45 o 
 -15   1   5     6931.39     6709.96    148.10 o 
 -14   1   5     3684.07     3622.11    103.11 o 
 -13   1   5     5086.43     5207.19    121.60 o 
 -12   1   5     6748.46     6895.63    295.97 o 
 -11   1   5     4391.04     4286.84    103.35 o 
 -10   1   5    16394.65    17013.91    315.04 o 
  -9   1   5      750.05      677.48     42.13 o 
  -8   1   5     9232.47     9464.94    212.09 o 
  -7   1   5        8.40       -1.64     18.57 o 
  -6   1   5    17723.51    18460.76    247.14 o 
  -5   1   5     3402.19     3543.09     66.06 o 
  -4   1   5    24931.21    25118.03    299.89 o 
  -3   1   5    13947.30    14295.06    154.91 o 
  -2   1   5     8821.16     9461.84    195.75 o 
  -1   1   5    29505.80    30010.51    245.82 o 
   0   1   5     1687.85     1576.47     48.40 o 
   1   1   5     9284.40     8933.59     93.97 o 
   2   1   5      246.45      206.74     23.82 o 
   3   1   5     5554.22     5198.63     66.39 o 
   4   1   5       44.18       46.96      9.31 o 
   5   1   5    19134.40    19522.24    143.00 o 
   6   1   5     5435.65     5705.47     90.52 o 
   7   1   5    15144.21    15474.44    143.55 o 
   8   1   5     5652.29     5698.49     74.77 o 
   9   1   5      506.22      437.34     23.11 o 
  10   1   5     6737.74     6839.61     86.79 o 
  11   1   5     1840.83     1866.55     52.76 o 
  12   1   5    23582.70    23078.41    241.97 o 
  13   1   5        7.71        5.98     25.56 o 
  14   1   5     4282.11     4139.34    110.15 o 
  15   1   5      639.33      605.10     47.92 o 
  16   1   5     3740.90     3710.26    109.41 o 
  17   1   5     1766.81     1709.14     78.68 o 
  18   1   5     2027.96     2126.78    177.63 o 
 -19   2   5       53.60      108.05     40.35 o 
 -18   2   5     1806.55     1724.16     82.06 o 
 -17   2   5       60.83      148.38     39.67 o 
 -16   2   5     1744.18     1729.25     76.49 o 
 -15   2   5       28.68       42.91     28.86 o 
 -14   2   5      526.24      559.18     47.79 o 
 -13   2   5        4.04       32.33     27.12 o 
 -12   2   5      542.58      573.64     47.17 o 
 -11   2   5     1175.41     1235.89     56.61 o 
 -10   2   5      718.67      732.81     96.26 o 
  -9   2   5     3384.30     3467.74     86.81 o 
  -8   2   5      387.33      434.85     38.75 o 
  -7   2   5     4757.03     4793.68     98.65 o 
  -6   2   5     1011.08      972.29     36.29 o 
  -5   2   5     1248.06     1047.74     36.93 o 
  -4   2   5      100.03       56.24     16.18 o 
  -3   2   5     4451.01     4316.52     57.12 o 
  -2   2   5     1493.70     1464.13     25.41 o 
  -1   2   5     1264.46     1159.90     27.24 o 
   0   2   5     2798.29     2433.61     27.76 o 
   1   2   5     1552.60     1574.12     26.31 o 
   2   2   5     8219.08     7974.72    104.54 o 
   3   2   5     1750.63     2014.10     34.27 o 
   4   2   5     7346.48     7594.02     66.01 o 
   5   2   5      322.79      286.51     18.27 o 
   6   2   5     3053.14     3108.39     41.65 o 
   7   2   5       49.84       38.54     10.45 o 
   8   2   5     1772.11     1793.78     40.27 o 
   9   2   5     3292.54     3101.31     53.98 o 
  10   2   5      836.84      773.82     35.07 o 
  11   2   5     3038.07     2977.33     67.36 o 
  12   2   5      192.31      192.75     26.70 o 
  13   2   5      868.71      769.13     38.77 o 
  14   2   5       13.05       14.45     25.78 o 
  15   2   5     1872.92     2044.71    255.24 o 
  16   2   5      572.18      534.32     66.51 o 
  17   2   5      513.82      442.70     51.34 o 
 -19   3   5     1871.27     2055.86    120.04 o 
 -18   3   5       19.78       27.58     32.72 o 
 -17   3   5     1984.05     1999.97    100.26 o 
 -16   3   5       34.17       30.78     31.15 o 
 -15   3   5     3244.53     3359.90    102.31 o 
 -14   3   5     1257.64     1172.46     62.88 o 
 -13   3   5     1337.13     1245.68     61.64 o 
 -12   3   5     7160.60     7098.17    140.86 o 
 -11   3   5      269.52      312.69     36.96 o 
 -10   3   5     7837.97     7816.56    142.13 o 
  -9   3   5      820.26      846.82     45.45 o 
  -8   3   5     8404.18     8347.88    141.46 o 
  -7   3   5      309.86      259.37     39.31 o 
  -6   3   5     5888.84     5648.16     73.34 o 
  -5   3   5     9086.78     8800.35     95.00 o 
  -4   3   5     8697.47     9124.43    117.91 o 
  -3   3   5    12910.67    13747.22    108.84 o 
  -2   3   5     3717.98     4106.33    136.66 o 
  -1   3   5    13967.67    14178.50    107.51 o 
   0   3   5      852.32      983.69     42.86 o 
   1   3   5     8947.35     8806.05     87.19 o 
   2   3   5      200.94      153.93     13.20 o 
   3   3   5    12500.40    12678.16     89.80 o 
   4   3   5      316.05      256.70     14.80 o 
   5   3   5     7346.90     7449.79     70.52 o 
   6   3   5     1508.23     1494.11     25.63 o 
   7   3   5     5780.05     5778.97     55.93 o 
   8   3   5      195.48      218.37     20.38 o 
   9   3   5     2798.09     2783.84     61.90 o 
  10   3   5     6394.54     6541.95    102.07 o 
  11   3   5      130.01       91.59     22.33 o 
  12   3   5     4653.25     4566.13     86.99 o 
  13   3   5       67.88       57.71     21.40 o 
  14   3   5     4083.37     4085.94     85.53 o 
  15   3   5      678.79      621.84     49.47 o 
  16   3   5     1178.10     1206.65     75.27 o 
  17   3   5      777.53      760.37     57.80 o 
 -18   4   5     1629.67     1816.52     84.66 o 
 -17   4   5      401.94      408.52     52.43 o 
 -16   4   5     1598.40     1471.85     72.43 o 
 -15   4   5      105.71       93.17     32.57 o 
 -14   4   5     1225.68     1140.58     60.87 o 
 -13   4   5     1542.59     1531.10     66.57 o 
 -12   4   5     1966.37     1831.02     69.57 o 
 -11   4   5     4266.99     4258.02    103.08 o 
 -10   4   5     1149.23     1216.52     54.93 o 
  -9   4   5     5497.12     5378.15     98.11 o 
  -8   4   5       24.34       35.62     25.76 o 
  -7   4   5     6525.39     6532.00     96.26 o 
  -6   4   5     5229.95     5476.51     64.08 o 
  -5   4   5     4177.86     4010.29     52.16 o 
  -4   4   5     6518.69     6606.54     68.19 o 
  -3   4   5     8891.83     9589.81     85.21 o 
  -2   4   5     7517.12     8074.89     74.30 o 
  -1   4   5     6701.85     7279.93     67.78 o 
   0   4   5     8858.20     9114.29     91.10 o 
   1   4   5     4652.17     5278.35     74.20 o 
   2   4   5    17192.16    18060.31    137.25 o 
   3   4   5      227.14      260.13     22.90 o 
   4   4   5    11188.52    11305.69     85.02 o 
   5   4   5     2697.34     2700.33     34.80 o 
   6   4   5     5414.03     5532.86     54.18 o 
   7   4   5      258.73      227.75     21.57 o 
   8   4   5     6090.99     6097.10     78.40 o 
   9   4   5     5955.80     6038.25     86.39 o 
  10   4   5     1011.83      941.17     39.59 o 
  11   4   5     2515.91     2507.15     72.62 o 
  12   4   5       36.29       -7.70     17.97 o 
  13   4   5     1919.84     1887.97     58.06 o 
  14   4   5      141.17      103.37     25.63 o 
  15   4   5     2642.52     2556.66     89.12 o 
  16   4   5     1287.74     1273.42    101.00 o 
  17   4   5      854.70      824.39     86.13 o 
 -18   5   5        5.32       -6.92     31.67 o 
 -17   5   5      811.76      695.25     55.51 o 
 -16   5   5       69.11       53.41     33.68 o 
 -15   5   5      952.20      927.22     58.13 o 
 -14   5   5      738.19      739.47     72.74 o 
 -13   5   5     2354.18     2311.09     80.70 o 
 -12   5   5      357.16      332.89     40.79 o 
 -11   5   5      576.83      550.02     36.54 o 
 -10   5   5     2192.31     2111.47     56.87 o 
  -9   5   5        0.13       19.67     14.48 o 
  -8   5   5     5708.76     5766.11     70.97 o 
  -7   5   5      380.11      413.65     22.68 o 
  -6   5   5     7812.78     7818.87     81.31 o 
  -5   5   5      398.04      431.69     19.74 o 
  -4   5   5      192.82      196.42     29.91 o 
  -3   5   5     6603.69     6912.83    135.64 o 
  -2   5   5        5.30       43.59     28.67 o 
  -1   5   5     4600.49     4961.00     54.42 o 
   0   5   5       97.04      105.52     14.36 o 
   1   5   5     1521.41     1468.61     27.07 o 
   2   5   5       29.69       32.21      9.66 o 
   3   5   5     5914.51     5696.89     58.56 o 
   4   5   5      733.14      743.14     26.68 o 
   5   5   5     4292.04     4219.87     58.30 o 
   6   5   5      171.67      172.16     20.26 o 
   7   5   5     1601.34     1582.98     31.95 o 
   8   5   5      142.61      144.20     18.58 o 
   9   5   5      992.33      878.97     32.60 o 
  10   5   5     3775.11     3719.31     80.82 o 
  11   5   5      450.07      384.96     32.16 o 
  12   5   5     1488.83     1425.86     63.70 o 
  13   5   5      530.91      512.20     47.05 o 
  14   5   5     1918.08     1929.64     76.35 o 
  15   5   5      149.29      164.91     43.26 o 
  16   5   5      545.79      647.68     80.61 o 
  17   5   5      296.84      380.62     72.51 o 
 -18   6   5     2078.41     2048.55     90.32 o 
 -17   6   5      424.76      385.17     49.73 o 
 -16   6   5     2598.56     2706.23     96.32 o 
 -15   6   5     2190.04     2171.68     83.68 o 
 -14   6   5     6494.09     6453.68    141.55 o 
 -13   6   5     2488.98     2606.61     86.40 o 
 -12   6   5     3908.68     3552.75     69.92 o 
 -11   6   5     2918.31     2886.97     60.36 o 
 -10   6   5      624.68      558.31     29.45 o 
  -9   6   5     5569.60     5566.90     72.15 o 
  -8   6   5      248.36      268.64     20.86 o 
  -7   6   5    15346.21    15559.17    199.08 o 
  -6   6   5      340.28      388.21     25.00 o 
  -5   6   5    15329.19    15726.80    145.91 o 
  -4   6   5     1169.36     1142.97     28.45 o 
  -3   6   5      864.82      952.76     37.72 o 
  -2   6   5     3626.10     3950.26     69.87 o 
  -1   6   5     2001.13     2389.29     94.96 o 
   0   6   5    10121.43    10625.15     91.51 o 
   1   6   5      447.58      557.96     70.00 o 
   2   6   5     9830.06    10290.50     89.01 o 
   3   6   5      390.78      365.25     17.15 o 
   4   6   5     6185.48     6202.72     64.66 o 
   5   6   5     5509.15     5557.65     61.58 o 
   6   6   5     3257.16     3199.96     45.56 o 
   7   6   5     6887.76     6791.63     73.13 o 
   8   6   5     4231.59     4213.78     79.32 o 
   9   6   5    10083.56    10277.97    136.89 o 
  10   6   5     1314.43     1210.61     46.10 o 
  11   6   5     5832.74     5861.51    128.51 o 
  12   6   5       32.05       30.16     23.67 o 
  13   6   5     3884.05     3667.03    102.89 o 
  14   6   5      387.88      341.79     41.81 o 
  15   6   5     4284.48     4319.51    117.89 o 
  16   6   5     1605.81     1793.38     96.10 o 
 -17   7   5        0.43      -33.68     22.45 o 
 -16   7   5      145.15      116.90     29.90 o 
 -15   7   5      124.92      142.19     30.93 o 
 -14   7   5      502.48      552.78     40.31 o 
 -13   7   5      509.02      551.58     36.68 o 
 -12   7   5      316.60      339.50     30.87 o 
 -11   7   5     1249.83     1190.10     42.00 o 
 -10   7   5      111.77      104.63     22.88 o 
  -9   7   5       11.88       30.62     17.28 o 
  -8   7   5      619.65      617.87     26.15 o 
  -7   7   5        0.78       16.88     12.89 o 
  -6   7   5        1.05      -15.64     10.43 o 
  -5   7   5       13.90       31.04     15.01 o 
  -4   7   5        0.90      -15.12     10.08 o 
  -3   7   5      316.21      298.25     31.65 o 
  -2   7   5     1954.45     1899.98     34.67 o 
  -1   7   5       77.31       76.17     14.44 o 
   0   7   5     1926.29     1929.22     33.84 o 
   1   7   5      120.11      153.45     13.64 o 
   2   7   5      486.56      517.72     19.19 o 
   3   7   5       36.17       15.90      9.57 o 
   4   7   5     1821.42     1925.99     39.88 o 
   5   7   5      122.75       76.01     14.85 o 
   6   7   5      143.66      140.10     17.34 o 
   7   7   5     1451.12     1366.50     54.14 o 
   8   7   5      182.83      152.53     24.90 o 
   9   7   5      386.01      331.30     31.87 o 
  10   7   5      681.18      696.80     38.99 o 
  11   7   5        0.14      -13.39     21.31 o 
  12   7   5        8.29       17.85     25.58 o 
  13   7   5        1.33       -2.24     25.40 o 
  14   7   5      240.54      220.66     39.77 o 
  15   7   5       22.73       66.98     30.88 o 
  16   7   5      146.06      159.51     38.59 o 
 -17   8   5      115.56       79.88     38.11 o 
 -16   8   5     2249.09     2224.27     92.05 o 
 -15   8   5     1560.97     1514.98     66.71 o 
 -14   8   5     1678.45     1670.20     53.19 o 
 -13   8   5     3026.06     2936.97     67.20 o 
 -12   8   5     3914.08     3964.43     75.84 o 
 -11   8   5     4662.41     4786.91     81.11 o 
 -10   8   5     2027.29     1967.16     50.62 o 
  -9   8   5     8279.29     8452.03     94.88 o 
  -8   8   5       62.64       30.03     15.21 o 
  -7   8   5     8520.00     9116.90    102.41 o 
  -6   8   5      667.36      633.83     25.44 o 
  -5   8   5     5151.75     5337.95     69.44 o 
  -4   8   5     5130.48     5207.83     64.35 o 
  -3   8   5     5039.59     5227.96    117.77 o 
  -2   8   5     4032.02     4104.55    210.22 o 
  -1   8   5     7505.16     8055.92    109.19 o 
   0   8   5    12225.20    12563.53    153.19 o 
   1   8   5      372.53      413.58     37.95 o 
   2   8   5     8946.01     8986.08    107.38 o 
   3   8   5      670.50      586.45     30.32 o 
   4   8   5     4200.90     4229.37     63.40 o 
   5   8   5     2330.21     2339.25     47.87 o 
   6   8   5     7691.00     7911.39     95.70 o 
   7   8   5     7025.01     7115.26     91.42 o 
   8   8   5     2846.88     2809.45     68.45 o 
   9   8   5     5705.84     5709.68    213.60 o 
  10   8   5     3774.37     3645.05     80.49 o 
  11   8   5     3684.44     3621.78    101.90 o 
  12   8   5       29.90       17.23     25.29 o 
  13   8   5     4176.93     4294.23    116.31 o 
  14   8   5     1017.64     1010.17     60.97 o 
  15   8   5     3554.92     3496.02    109.57 o 
 -16   9   5        7.94       18.81     27.11 o 
 -15   9   5      238.74      169.59     34.76 o 
 -14   9   5      100.18       67.72     27.22 o 
 -13   9   5       63.11        6.11     23.96 o 
 -12   9   5      235.11      231.44     34.70 o 
 -11   9   5        6.34      -20.99     21.15 o 
 -10   9   5      695.14      606.55     33.20 o 
  -9   9   5      202.28      223.52     25.81 o 
  -8   9   5     1115.91     1089.61     34.50 o 
  -7   9   5        0.27       13.35     14.49 o 
  -6   9   5      288.52      227.95     20.53 o 
  -5   9   5       39.55       14.93     13.10 o 
  -4   9   5       69.16       77.52     14.67 o 
  -3   9   5      730.70      704.05     29.58 o 
  -2   9   5       44.11       47.85     21.43 o 
  -1   9   5      730.06      748.64     29.24 o 
   0   9   5      206.80      244.38     21.05 o 
   1   9   5     2076.02     2049.18     44.36 o 
   2   9   5     1449.28     1565.79     39.07 o 
   3   9   5      166.15      153.67     19.10 o 
   4   9   5      127.44       62.30     16.75 o 
   5   9   5      873.97      873.87     33.31 o 
   6   9   5     1558.83     1512.36     42.35 o 
   7   9   5      102.71       86.51     18.83 o 
   8   9   5      130.81       64.78     26.47 o 
   9   9   5       44.30       -2.49     19.25 o 
  10   9   5      419.62      437.83     36.00 o 
  11   9   5        0.16      -16.84     22.46 o 
  12   9   5      364.64      345.80     45.20 o 
  13   9   5        9.18        4.95     28.05 o 
  14   9   5      528.95      528.26     55.01 o 
 -15  10   5      204.25      230.18     38.96 o 
 -14  10   5      997.84      976.35     52.38 o 
 -13  10   5      379.76      397.87     39.80 o 
 -12  10   5      474.36      444.50     39.89 o 
 -11  10   5     3016.43     3002.21     87.14 o 
 -10  10   5       95.17       78.13     26.21 o 
  -9  10   5     6976.53     7136.53    116.40 o 
  -8  10   5       35.62       46.52     23.92 o 
  -7  10   5     6698.58     6819.84     93.28 o 
  -6  10   5      494.85      517.70     30.28 o 
  -5  10   5     5236.38     5310.24     78.26 o 
  -4  10   5     2281.53     2393.54     50.90 o 
  -3  10   5     4470.67     4415.78     69.01 o 
  -2  10   5     6182.01     6367.91     84.46 o 
  -1  10   5     1356.47     1554.43     41.80 o 
   0  10   5     5260.19     5444.96     76.75 o 
   1  10   5       28.50       34.01     16.64 o 
   2  10   5     8315.12     8694.79    102.61 o 
   3  10   5      147.84      109.50     20.30 o 
   4  10   5    11443.62    11697.79    126.40 o 
   5  10   5       45.53        5.41     17.35 o 
   6  10   5     6428.67     6509.59     90.49 o 
   7  10   5     3166.31     3236.07     75.46 o 
   8  10   5      681.51      612.11     37.86 o 
   9  10   5     1152.51     1174.80     49.61 o 
  10  10   5     1195.82     1088.40     49.18 o 
  11  10   5     1781.73     1738.84     74.94 o 
  12  10   5      139.02      147.51     36.15 o 
  13  10   5     3638.07     3664.05    192.24 o 
  14  10   5      227.83      230.17     60.71 o 
 -14  11   5      176.63      167.80     35.36 o 
 -13  11   5      460.23      492.18     44.23 o 
 -12  11   5      835.85      791.74     57.96 o 
 -11  11   5      215.14      114.53     37.17 o 
 -10  11   5     1624.93     1574.29     72.69 o 
  -9  11   5      137.36      132.47     42.72 o 
  -8  11   5     3122.92     3220.33    175.96 o 
  -7  11   5      215.02      266.22     39.86 o 
  -6  11   5     3604.34     3654.17     79.83 o 
  -5  11   5      193.23      193.31     41.98 o 
  -4  11   5     3547.13     3468.17     73.82 o 
  -3  11   5      308.36      312.27     33.73 o 
  -2  11   5      195.41      241.43     51.35 o 
  -1  11   5     2111.72     2174.24     49.27 o 
   0  11   5       42.25       14.00     17.27 o 
   1  11   5     4202.06     4180.59     68.83 o 
   2  11   5      160.25      170.93     23.14 o 
   3  11   5     5562.52     5639.85     82.52 o 
   4  11   5       72.50       90.14     20.53 o 
   5  11   5      891.39      930.77     36.11 o 
   6  11   5      823.25      814.33     35.38 o 
   7  11   5      903.85      894.75     51.61 o 
   8  11   5     2692.66     2665.50     71.81 o 
   9  11   5      359.42      362.35     36.34 o 
  10  11   5     1720.78     1631.24    104.66 o 
  11  11   5       29.02      -13.57     25.69 o 
  12  11   5      940.90      842.77     58.09 o 
  13  11   5        3.53        9.09     30.45 o 
 -13  12   5      731.09      847.53     63.71 o 
 -12  12   5      429.74      478.61     55.08 o 
 -11  12   5      611.94      621.12     52.68 o 
 -10  12   5      177.19      194.29     45.56 o 
  -9  12   5     1919.53     1853.68     77.99 o 
  -8  12   5       89.78       78.28     32.68 o 
  -7  12   5     2882.10     2681.68     87.49 o 
  -6  12   5       11.55       26.67     27.30 o 
  -5  12   5      399.23      428.33     36.21 o 
  -4  12   5      806.15      749.82     39.30 o 
  -3  12   5      535.06      485.88     34.71 o 
  -2  12   5     1524.87     1491.68     49.75 o 
  -1  12   5        2.05       -3.98     20.91 o 
   0  12   5     1311.33     1261.66     46.16 o 
   1  12   5      452.35      415.81     38.48 o 
   2  12   5     1305.05     1290.22     49.20 o 
   3  12   5       43.13       52.15     18.60 o 
   4  12   5     3074.68     2991.57     61.39 o 
   5  12   5      544.19      531.99     31.98 o 
   6  12   5      482.45      415.64     49.37 o 
   7  12   5      977.80      915.18     46.51 o 
   8  12   5      172.39      141.08     27.91 o 
   9  12   5      826.53      810.00     45.45 o 
  10  12   5      208.32      127.79     36.13 o 
  11  12   5     1577.69     1608.15     76.40 o 
 -12  13   5     1919.90     2009.83     97.81 o 
 -11  13   5      785.16      698.66     59.34 o 
 -10  13   5     1990.40     2043.19    187.13 o 
  -9  13   5      115.86       79.44     34.02 o 
  -8  13   5     2570.99     2784.85     97.97 o 
  -7  13   5        0.42       -1.44     27.06 o 
  -6  13   5     2736.34     2931.07    114.48 o 
  -5  13   5      802.56      816.48     62.03 o 
  -4  13   5     2913.28     3029.63     94.45 o 
  -3  13   5     1661.91     1704.71     55.75 o 
  -2  13   5     1697.64     1806.13     65.59 o 
  -1  13   5     2327.78     2362.93     89.12 o 
   0  13   5      197.53      195.46     29.77 o 
   1  13   5     3809.68     3862.80     83.90 o 
   2  13   5      135.15      154.00     27.64 o 
   3  13   5     4366.01     4366.49    100.97 o 
   4  13   5      444.02      550.47     52.23 o 
   5  13   5     1496.35     1556.47     47.38 o 
   6  13   5      492.64      526.11     33.10 o 
   7  13   5     1587.38     1619.11     59.07 o 
   8  13   5     3013.95     3151.74     82.60 o 
   9  13   5      925.80     1015.50     51.41 o 
  10  13   5     2477.66     2351.75     90.25 o 
 -10  14   5       10.21        8.20     30.24 o 
  -9  14   5      196.95      215.93     43.19 o 
  -8  14   5       21.95        1.61     31.20 o 
  -7  14   5      290.26      224.80     55.42 o 
  -6  14   5      280.62      313.52     42.94 o 
  -5  14   5      347.72      302.56     47.40 o 
  -4  14   5       51.18       22.99     28.21 o 
  -3  14   5        4.28      -30.06     20.07 o 
  -2  14   5       24.24       19.38     24.56 o 
  -1  14   5      227.92      183.47     30.42 o 
   0  14   5       64.32       19.06     23.06 o 
   1  14   5        0.51        2.33     21.76 o 
   2  14   5      391.70      344.10     34.97 o 
   3  14   5      302.66      329.76     37.34 o 
   4  14   5      273.52      227.22     42.19 o 
   5  14   5       57.83        5.45     23.06 o 
   6  14   5       92.54       24.40     44.94 o 
   7  14   5       74.55       18.35     34.93 o 
   8  14   5       44.48       52.80     33.30 o 
  -7  15   5        0.78      -41.80     29.60 o 
  -6  15   5     2159.36     2218.34     87.31 o 
  -5  15   5      848.26      893.00     74.99 o 
  -4  15   5     2134.68     2142.90     83.91 o 
  -3  15   5     1229.78     1294.94     66.70 o 
  -2  15   5     1418.94     1493.91     87.66 o 
  -1  15   5     1361.18     1421.45     56.88 o 
   0  15   5      441.06      486.78     40.33 o 
   1  15   5     2147.58     2120.82     66.59 o 
   2  15   5      190.47      208.55     34.65 o 
   3  15   5     2916.11     3144.44     80.97 o 
   4  15   5      311.97      359.44     38.86 o 
   5  15   5     1456.12     1343.78     71.67 o 
   6  15   5      313.10      355.78     80.34 o 
  -4  16   5       25.25       -3.81     31.64 o 
  -3  16   5      187.27      155.75     38.53 o 
  -2  16   5       81.51       70.57     36.10 o 
  -1  16   5      357.51      347.72     37.71 o 
   0  16   5        8.06      -17.82     25.19 o 
   1  16   5        0.44      -12.33     23.37 o 
   2  16   5        1.78        7.30     24.87 o 
 -18   0   6     2906.60     2764.35    147.11 o 
 -17   0   6     1036.70     1170.78     97.19 o 
 -16   0   6     3279.46     3201.23    150.92 o 
 -15   0   6       58.26       94.39     45.49 o 
 -14   0   6     5177.76     5006.46    179.11 o 
 -13   0   6     1145.17     1063.23     87.30 o 
 -12   0   6     8879.97     8577.91    231.37 o 
 -11   0   6     2610.43     2521.69    116.27 o 
 -10   0   6    14158.48    14567.70    309.09 o 
  -9   0   6     3623.42     3519.19    130.75 o 
  -8   0   6     6833.80     6607.97    181.92 o 
  -7   0   6     9546.63     9463.43    223.27 o 
  -6   0   6      579.37      564.43     55.07 o 
  -5   0   6     3403.73     3437.50    117.98 o 
  -4   0   6      172.43      136.38     35.98 o 
  -3   0   6    11672.66    11963.51    177.12 o 
  -2   0   6       11.40     1317.19     75.77 o 
  -1   0   6    21946.23    22137.42    203.73 o 
   0   0   6      298.98      328.25     34.27 o 
   1   0   6     7444.51     6863.88    120.03 o 
   2   0   6      989.12      855.24     84.65 o 
   3   0   6      426.08      430.89     32.36 o 
   4   0   6    17630.92    18370.13    262.63 o 
   5   0   6      110.36       92.68     22.62 o 
   6   0   6    15736.86    16228.83    218.39 o 
   7   0   6      124.80      163.81     34.23 o 
   8   0   6     6634.72     6522.43    178.72 o 
   9   0   6     1071.10      965.14     73.98 o 
  10   0   6     7830.79     7861.81    141.65 o 
  11   0   6     2465.95     2460.24    115.26 o 
  12   0   6     4731.87     4948.68    167.90 o 
  13   0   6     5429.05     5524.25    184.02 o 
  14   0   6        8.30        8.64     35.36 o 
  15   0   6     6375.95     6385.01    208.24 o 
  16   0   6        2.44       -2.18     42.29 o 
  17   0   6     3612.61     3878.82    170.24 o 
 -18   1   6      221.55      299.63     61.92 o 
 -17   1   6      211.14      273.52     45.27 o 
 -16   1   6       12.64       34.45     30.21 o 
 -15   1   6      216.42      191.90     38.07 o 
 -14   1   6        8.99       20.46     28.47 o 
 -13   1   6      220.77      170.79     43.93 o 
 -12   1   6       85.05      193.58     34.95 o 
 -11   1   6      726.17      668.82     47.49 o 
 -10   1   6       27.70       51.66     25.37 o 
  -9   1   6      525.35      538.14     43.89 o 
  -8   1   6        5.67        3.90     21.15 o 
  -7   1   6       18.70       23.32     21.32 o 
  -6   1   6      191.61      246.87     39.92 o 
  -5   1   6       55.73       25.11     32.32 o 
  -4   1   6       14.31       11.39     18.65 o 
  -3   1   6       19.69       10.45     14.31 o 
  -2   1   6      278.83      275.06     16.28 o 
  -1   1   6       35.78       19.33     11.88 o 
   0   1   6       23.41       -6.90     11.00 o 
   1   1   6       21.02       -1.53     11.41 o 
   2   1   6      302.10      331.82     21.90 o 
   3   1   6     1473.02     1396.48     36.41 o 
   4   1   6      964.86      856.95     31.04 o 
   5   1   6      980.39      863.65     30.63 o 
   6   1   6        0.18      -13.82     11.50 o 
   7   1   6      334.67      323.02     22.18 o 
   8   1   6      198.41      137.50     19.11 o 
   9   1   6      158.07      127.24     18.57 o 
  10   1   6     1224.50     1190.77     46.15 o 
  11   1   6       80.67       77.14     23.28 o 
  12   1   6       18.29        1.80     24.08 o 
  13   1   6      496.72      508.34     49.10 o 
  14   1   6      448.08      444.64     70.49 o 
  15   1   6       26.34        9.33     31.50 o 
  16   1   6      359.88      403.74     51.50 o 
  17   1   6        3.53       23.59     66.70 o 
 -18   2   6     1749.93     1701.38     83.39 o 
 -17   2   6      703.45      686.82     59.34 o 
 -16   2   6     2728.98     2636.77     96.22 o 
 -15   2   6      596.42      604.61     51.80 o 
 -14   2   6     2974.60     2930.34    158.87 o 
 -13   2   6     1079.86      997.33     87.92 o 
 -12   2   6     8428.87     8413.87    161.29 o 
 -11   2   6     2730.98     2749.90     86.64 o 
 -10   2   6     6171.32     6318.54    147.50 o 
  -9   2   6     4989.86     4980.58    163.77 o 
  -8   2   6     2869.94     2751.37    129.23 o 
  -7   2   6     3425.52     3325.23     86.06 o 
  -6   2   6       10.51      -19.98     13.32 o 
  -5   2   6     5228.77     5041.87     86.05 o 
  -4   2   6       59.63      107.43     22.84 o 
  -3   2   6    14392.73    14504.86    133.62 o 
  -2   2   6      942.79     1192.11     37.05 o 
  -1   2   6    14209.55    14410.32    117.03 o 
   0   2   6     4571.41     4376.62     50.42 o 
   1   2   6     9122.65     9146.53    102.46 o 
   2   2   6     7506.82     7037.65     86.59 o 
   3   2   6     3236.42     3250.75     55.47 o 
   4   2   6    13070.22    13249.76    141.02 o 
   5   2   6     1621.46     1642.90     40.56 o 
   6   2   6    10434.77    10604.19    138.68 o 
   7   2   6      115.52       91.46     15.96 o 
   8   2   6     5123.17     5312.72     76.67 o 
   9   2   6     2291.50     2343.90     60.37 o 
  10   2   6    12950.29    12853.21    182.04 o 
  11   2   6     1365.53     1369.24     52.69 o 
  12   2   6     3506.14     3374.53     76.48 o 
  13   2   6     4494.73     4597.45    117.22 o 
  14   2   6       93.05      192.55    100.00 o 
  15   2   6     2471.11     2371.58    126.98 o 
  16   2   6        0.86      -23.83     27.49 o 
 -18   3   6      354.16      332.22     51.13 o 
 -17   3   6     1482.22     1543.70     79.48 o 
 -16   3   6      312.96      348.22     71.03 o 
 -15   3   6     1078.12     1120.83     98.08 o 
 -14   3   6       11.56        1.25     28.26 o 
 -13   3   6     2600.21     2551.57     91.15 o 
 -12   3   6       14.33       33.90     27.73 o 
 -11   3   6     3197.46     3283.48     94.54 o 
 -10   3   6     1092.79     1027.73     54.13 o 
  -9   3   6      762.23      759.50     68.50 o 
  -8   3   6     1059.78      984.70     49.75 o 
  -7   3   6      313.23      251.97     27.13 o 
  -6   3   6     4399.07     4379.84     80.89 o 
  -5   3   6      402.75      437.70     24.13 o 
  -4   3   6     5468.51     5508.82     62.05 o 
  -3   3   6      274.67      314.92     23.24 o 
  -2   3   6     2650.67     2613.82     40.61 o 
  -1   3   6     1826.29     1907.98     39.54 o 
   0   3   6     1471.29     1610.80     48.03 o 
   1   3   6     8208.71     8098.76     77.35 o 
   2   3   6     1142.99     1143.66     33.47 o 
   3   3   6     3473.69     3533.55     59.89 o 
   4   3   6     3745.29     3578.86     59.09 o 
   5   3   6     2080.99     2028.73     44.38 o 
   6   3   6     1796.13     1750.18     41.91 o 
   7   3   6     1439.10     1335.80     37.85 o 
   8   3   6       11.19      -23.65     15.77 o 
   9   3   6     4403.99     4518.90     85.50 o 
  10   3   6     4348.15     4426.45     86.54 o 
  11   3   6      523.67      494.52     35.56 o 
  12   3   6       25.89       25.13     21.14 o 
  13   3   6     1089.42      904.95     44.05 o 
  14   3   6      735.91      683.72     52.46 o 
  15   3   6      468.08      488.00     52.49 o 
  16   3   6      983.59      986.73     84.73 o 
 -18   4   6      816.14      879.74    118.02 o 
 -17   4   6      303.25      344.52     50.35 o 
 -16   4   6     1874.07     1963.70     85.08 o 
 -15   4   6      313.77      341.26     47.89 o 
 -14   4   6     2747.36     2715.04     92.49 o 
 -13   4   6       44.10       73.18     31.17 o 
 -12   4   6     2385.25     2346.73    139.28 o 
 -11   4   6     3068.98     3072.56     91.59 o 
 -10   4   6     1955.12     1865.77     69.82 o 
  -9   4   6     3577.00     3545.93     93.28 o 
  -8   4   6      617.13      685.01     52.83 o 
  -7   4   6     2968.99     2896.78     48.87 o 
  -6   4   6      171.79      234.53     18.55 o 
  -5   4   6     3916.87     3502.77     73.63 o 
  -4   4   6     2595.79     2674.35     42.39 o 
  -3   4   6     7917.49     8099.02    101.51 o 
  -2   4   6      717.71      867.75     42.55 o 
  -1   4   6     7364.14     7380.40     70.82 o 
   0   4   6     1927.92     2064.53     32.55 o 
   1   4   6     7206.01     7195.11    100.33 o 
   2   4   6     7035.46     7023.24     79.66 o 
   3   4   6     1403.92     1341.64     42.75 o 
   4   4   6     9244.18     9640.15    121.29 o 
   5   4   6      437.80      435.37     24.69 o 
   6   4   6     3622.53     3505.88     59.47 o 
   7   4   6       10.42      -11.03     12.53 o 
   8   4   6     3705.66     3818.81     77.29 o 
   9   4   6      187.93      166.48     25.24 o 
  10   4   6     4243.87     4175.27     84.47 o 
  11   4   6     1564.68     1427.90     56.22 o 
  12   4   6     1084.77     1026.84     44.73 o 
  13   4   6     2877.63     2684.02     71.14 o 
  14   4   6       37.18       11.25     26.04 o 
  15   4   6     1905.92     2007.55    122.58 o 
  16   4   6        4.30       21.89     49.77 o 
 -17   5   6     2692.41     2857.46    104.13 o 
 -16   5   6      360.55      387.36     50.46 o 
 -15   5   6     4987.31     5142.51    132.72 o 
 -14   5   6       48.43       60.55     32.83 o 
 -13   5   6     4217.19     3939.44    109.65 o 
 -12   5   6      446.38      527.56     49.89 o 
 -11   5   6     3283.24     3228.55    132.00 o 
 -10   5   6     2358.05     2325.28     72.82 o 
  -9   5   6     2437.61     2312.15     52.10 o 
  -8   5   6     5620.12     5569.86     71.93 o 
  -7   5   6     1913.04     2001.61     41.69 o 
  -6   5   6    15902.70    16488.54    138.72 o 
  -5   5   6      814.69      918.16     55.29 o 
  -4   5   6    12459.95    13254.69    127.37 o 
  -3   5   6      718.26      706.93     45.09 o 
  -2   5   6     3812.91     3868.76     64.15 o 
  -1   5   6     1300.10     1423.98     42.38 o 
   0   5   6     4656.13     4793.99     54.62 o 
   1   5   6     4678.83     5031.31     77.82 o 
   2   5   6     3395.03     3407.90     75.00 o 
   3   5   6     7650.16     7459.62    351.83 o 
   4   5   6      379.36      345.88     27.24 o 
   5   5   6     7493.98     7508.98    108.22 o 
   6   5   6      129.21      117.17     21.72 o 
   7   5   6    12157.38    11842.58    148.70 o 
   8   5   6      130.98      114.77     23.21 o 
   9   5   6     5223.52     5435.35     95.44 o 
  10   5   6     1023.18      994.54     42.73 o 
  11   5   6      752.42      740.22     50.89 o 
  12   5   6     2777.38     2760.33    107.55 o 
  13   5   6      483.90      493.90     47.67 o 
  14   5   6     2266.35     2337.31     87.21 o 
  15   5   6      623.95      649.63     55.89 o 
  16   5   6     3968.74     4080.67    179.74 o 
 -17   6   6       13.53       19.94     34.70 o 
 -16   6   6      534.84      630.00     60.13 o 
 -15   6   6       19.89      114.41     42.60 o 
 -14   6   6     1259.67     1233.15     54.80 o 
 -13   6   6       25.36       57.25     24.69 o 
 -12   6   6      581.30      560.73     40.69 o 
 -11   6   6      507.28      489.76     33.18 o 
 -10   6   6      214.97      175.12     23.31 o 
  -9   6   6     1849.67     1718.37     42.06 o 
  -8   6   6      120.53      141.55     22.35 o 
  -7   6   6      704.74      705.78     31.24 o 
  -6   6   6      270.65      363.34     22.64 o 
  -5   6   6       74.96       49.82     14.75 o 
  -4   6   6      294.97      377.96     21.29 o 
  -3   6   6     1758.79     1825.91     36.17 o 
  -2   6   6      726.35      818.20     24.92 o 
  -1   6   6     1084.72     1090.64     26.98 o 
   0   6   6      553.07      569.16     40.25 o 
   1   6   6      807.02      811.87     27.12 o 
   2   6   6      455.76      467.71     22.72 o 
   3   6   6      192.88      208.41     17.61 o 
   4   6   6      666.49      624.81     31.71 o 
   5   6   6        0.41        5.99     14.93 o 
   6   6   6       41.91       39.27     18.48 o 
   7   6   6      376.04      369.38     41.15 o 
   8   6   6     2292.98     2154.18     83.40 o 
   9   6   6      432.57      439.07     48.56 o 
  10   6   6      312.22      285.92     37.94 o 
  11   6   6      938.02      847.34     53.88 o 
  12   6   6        2.08       10.21     25.51 o 
  13   6   6      486.31      518.20     49.99 o 
  14   6   6      436.36      473.30     50.32 o 
  15   6   6      658.11      599.24     51.42 o 
 -16   7   6      110.96      145.50     33.02 o 
 -15   7   6     6075.81     6045.75    119.98 o 
 -14   7   6        3.24        9.65     23.82 o 
 -13   7   6     5179.32     5096.99     90.02 o 
 -12   7   6      320.74      294.08     29.92 o 
 -11   7   6     3616.57     3426.46     68.90 o 
 -10   7   6     2336.07     2284.02     49.58 o 
  -9   7   6     4323.27     4209.13     65.51 o 
  -8   7   6     8565.20     8463.96     94.81 o 
  -7   7   6     3652.38     3641.16     57.79 o 
  -6   7   6     8509.41     8761.32     92.68 o 
  -5   7   6      438.52      471.80     33.72 o 
  -4   7   6    12169.09    12539.33    136.82 o 
  -3   7   6      617.43      735.83     49.14 o 
  -2   7   6     7361.17     7158.30     76.64 o 
  -1   7   6     2243.65     2391.92     41.38 o 
   0   7   6     4461.03     4439.21     55.99 o 
   1   7   6     1230.72     1290.45     43.11 o 
   2   7   6     3062.35     3005.63     52.37 o 
   3   7   6     4559.11     4714.70     81.06 o 
   4   7   6      216.01      163.34     22.70 o 
   5   7   6     9294.77     9374.82    164.08 o 
   6   7   6        5.24      -30.61     23.36 o 
   7   7   6    14365.30    14195.54    347.17 o 
   8   7   6     1638.20     1736.55     70.97 o 
   9   7   6     3581.15     3401.34     97.88 o 
  10   7   6     1238.17     1188.46     62.02 o 
  11   7   6     1964.82     2123.08     80.56 o 
  12   7   6     4379.21     4142.33    114.07 o 
  13   7   6      740.19      768.30     55.86 o 
  14   7   6     3254.17     3234.35    105.44 o 
  15   7   6      503.27      551.61     55.51 o 
 -16   8   6       17.63       -5.29     35.55 o 
 -15   8   6       13.29       68.99     28.40 o 
 -14   8   6      285.66      261.34     36.01 o 
 -13   8   6        8.28       22.94     20.71 o 
 -12   8   6      160.99      117.80     24.95 o 
 -11   8   6       15.51       12.35     19.79 o 
 -10   8   6      145.35      150.70     24.50 o 
  -9   8   6      132.14      127.58     25.04 o 
  -8   8   6      137.96      144.57     20.52 o 
  -7   8   6      674.77      602.49     27.66 o 
  -6   8   6      901.72      823.03     30.42 o 
  -5   8   6        1.92      -18.28     12.19 o 
  -4   8   6       26.27       36.77     13.88 o 
  -3   8   6       66.82       28.12     13.66 o 
  -2   8   6      627.03      712.08     25.85 o 
  -1   8   6      407.64      400.93     24.71 o 
   0   8   6      206.95      200.37     20.24 o 
   1   8   6     2206.11     2086.00     53.52 o 
   2   8   6       10.97        3.60     15.30 o 
   3   8   6        0.97      -12.89     15.50 o 
   4   8   6      365.64      398.81     32.10 o 
   5   8   6       11.72      -24.96     23.79 o 
   6   8   6       52.99       23.34     26.07 o 
   7   8   6      353.06      312.51     39.68 o 
   8   8   6      145.48      130.53     32.93 o 
   9   8   6        0.10      -22.57     23.81 o 
  10   8   6      101.46       86.83     45.37 o 
  11   8   6      177.79      159.98     34.65 o 
  12   8   6      477.73      451.18     49.93 o 
  13   8   6      105.13      102.77     36.00 o 
  14   8   6      216.85      267.77     56.42 o 
 -15   9   6     2795.31     2875.48    104.46 o 
 -14   9   6        3.57      -11.66     24.05 o 
 -13   9   6     2370.79     2345.15     76.41 o 
 -12   9   6      288.93      286.75     36.31 o 
 -11   9   6     2162.89     2011.01     55.18 o 
 -10   9   6     1566.84     1549.82     47.97 o 
  -9   9   6     3277.92     3171.80     65.20 o 
  -8   9   6     4486.95     4474.22     68.00 o 
  -7   9   6      936.34      823.21     31.47 o 
  -6   9   6     6161.91     6153.46     99.76 o 
  -5   9   6        1.70      -15.87     15.98 o 
  -4   9   6     7374.77     7505.18     95.31 o 
  -3   9   6       99.16      132.38     44.55 o 
  -2   9   6     6797.09     7110.20     90.80 o 
  -1   9   6     1910.58     2015.03     47.68 o 
   0   9   6     3021.10     3199.75     57.63 o 
   1   9   6     3320.23     3313.65     70.50 o 
   2   9   6     4990.62     5176.73     91.20 o 
   3   9   6     2803.93     2773.26     66.55 o 
   4   9   6     4395.85     4515.21     86.41 o 
   5   9   6     4427.44     4245.87    175.26 o 
   6   9   6       75.48       52.44     28.20 o 
   7   9   6     5643.61     5426.63    126.35 o 
   8   9   6      642.30      685.39     49.92 o 
   9   9   6     3401.18     3445.72    102.28 o 
  10   9   6      591.97      653.08     51.49 o 
  11   9   6     1554.80     1617.17     73.96 o 
  12   9   6     1337.71     1287.76     68.50 o 
  13   9   6     1115.20     1178.86     68.41 o 
 -14  10   6      624.63      611.15     49.36 o 
 -13  10   6        6.67       33.88     26.72 o 
 -12  10   6     1012.43      996.28     50.04 o 
 -11  10   6        0.84      -18.54     20.67 o 
 -10  10   6      513.12      478.30     39.22 o 
  -9  10   6      463.23      487.73     48.51 o 
  -8  10   6      177.31      203.27     28.77 o 
  -7  10   6     2083.10     1932.75     50.75 o 
  -6  10   6      864.16      889.41     36.72 o 
  -5  10   6      973.55      871.77     35.22 o 
  -4  10   6      537.16      512.14     29.02 o 
  -3  10   6      457.75      424.17     27.70 o 
  -2  10   6      177.06      162.01     31.14 o 
  -1  10   6     2353.03     2450.41     52.22 o 
   0  10   6     2369.57     2391.65     51.92 o 
   1  10   6     2420.37     2349.44     61.71 o 
   2  10   6      946.40     1041.30     46.05 o 
   3  10   6      812.17      627.09     37.09 o 
   4  10   6     1158.88     1187.60     49.76 o 
   5  10   6        2.46      -21.12     24.69 o 
   6  10   6      723.53      631.44     48.42 o 
   7  10   6       21.75      -21.55     23.34 o 
   8  10   6     1541.72     1446.51    117.05 o 
   9  10   6      271.30      275.00     41.49 o 
  10  10   6     1051.95      976.44     61.01 o 
  11  10   6      447.10      493.77     53.50 o 
  12  10   6      656.71      637.83     53.95 o 
 -13  11   6     1604.97     1540.22     81.38 o 
 -12  11   6       67.92       38.85     32.55 o 
 -11  11   6     1066.36     1003.79     61.84 o 
 -10  11   6      385.00      341.01     44.65 o 
  -9  11   6     1110.71     1094.02     60.05 o 
  -8  11   6      899.81      845.95     53.85 o 
  -7  11   6      216.11      215.92     37.38 o 
  -6  11   6     2612.97     2705.98     68.61 o 
  -5  11   6       23.16       28.99     17.80 o 
  -4  11   6     1867.71     1850.01     48.55 o 
  -3  11   6      153.60      158.86     28.74 o 
  -2  11   6     1534.43     1482.07     42.91 o 
  -1  11   6      790.55      809.90     33.84 o 
   0  11   6     1490.31     1499.73     43.47 o 
   1  11   6     1517.83     1391.04     50.01 o 
   2  11   6     1590.88     1675.71     54.87 o 
   3  11   6     1670.78     1736.83     63.35 o 
   4  11   6     2032.35     2110.37     62.98 o 
   5  11   6     2961.76     2970.88     92.85 o 
   6  11   6      212.86      195.15     38.44 o 
   7  11   6     2126.95     2126.87     82.40 o 
   8  11   6       43.55        0.67     32.63 o 
   9  11   6     1491.41     1431.81     70.81 o 
  10  11   6      325.44      408.65     50.08 o 
  11  11   6     1635.63     1734.84     79.74 o 
 -12  12   6     1614.16     1462.31     81.07 o 
 -11  12   6      181.12      190.67     42.01 o 
 -10  12   6     1385.01     1261.88     68.27 o 
  -9  12   6      860.81      781.52     54.32 o 
  -8  12   6      589.61      624.09     49.80 o 
  -7  12   6     1455.74     1502.90     67.78 o 
  -6  12   6      422.01      462.51     46.78 o 
  -5  12   6     2998.58     2890.44     71.68 o 
  -4  12   6      254.78      255.03     30.81 o 
  -3  12   6     2991.54     3143.40     74.33 o 
  -2  12   6       13.19      122.91     25.67 o 
  -1  12   6     3669.77     3739.04     69.00 o 
   0  12   6      379.37      414.90     42.59 o 
   1  12   6     1631.27     1674.47     56.49 o 
   2  12   6     1574.77     1565.69     55.11 o 
   3  12   6      986.39     1031.82     47.65 o 
   4  12   6     2467.01     2672.83     71.57 o 
   5  12   6        1.04       18.24     27.87 o 
   6  12   6     2024.19     2173.88     83.22 o 
   7  12   6       30.65      -10.70     26.61 o 
   8  12   6     2532.89     2453.41    100.23 o 
   9  12   6       52.59       49.88     31.93 o 
  10  12   6     1010.33     1042.97     66.23 o 
 -10  13   6      284.07      315.72     47.42 o 
  -9  13   6       42.96       19.72     31.52 o 
  -8  13   6      573.25      560.68     54.26 o 
  -7  13   6      135.21      118.87     55.22 o 
  -6  13   6      765.09      786.23     53.10 o 
  -5  13   6      105.03      167.05     33.64 o 
  -4  13   6      438.84      466.83     47.75 o 
  -3  13   6        7.25        1.42     19.80 o 
  -2  13   6       54.54       55.54     32.68 o 
  -1  13   6      246.40      252.58     30.47 o 
   0  13   6      263.06      261.23     40.03 o 
   1  13   6      269.25      248.38     39.72 o 
   2  13   6      340.42      332.67     43.50 o 
   3  13   6      372.89      308.86     42.94 o 
   4  13   6      174.74      139.54     34.36 o 
   5  13   6      426.82      404.21     46.18 o 
   6  13   6       86.03       21.17     28.78 o 
   7  13   6      239.73      218.17     42.33 o 
   8  13   6      109.38       87.21     35.25 o 
  -8  14   6     1005.03      932.18    132.39 o 
  -7  14   6     1239.66     1358.98     88.70 o 
  -6  14   6      640.15      713.48     57.49 o 
  -5  14   6     2430.92     2605.98     90.24 o 
  -4  14   6       33.08       31.56     29.37 o 
  -3  14   6     2954.54     3068.69     78.78 o 
  -2  14   6       40.14       72.79     26.37 o 
  -1  14   6     2119.51     2257.09     84.20 o 
   0  14   6      347.24      359.28     45.46 o 
   1  14   6     1808.54     1823.96     76.86 o 
   2  14   6     2070.49     2088.52     83.40 o 
   3  14   6      338.60      319.40     47.13 o 
   4  14   6     1789.21     1882.33    118.45 o 
   5  14   6      140.92       78.66     51.33 o 
   6  14   6     1548.14     1530.49    108.95 o 
  -5  15   6        0.09       27.08     32.45 o 
  -4  15   6        8.40      -29.71     32.71 o 
  -3  15   6       43.92      -42.08     28.05 o 
  -2  15   6        9.44       -2.04     24.08 o 
  -1  15   6        2.58      -17.47     29.96 o 
   0  15   6       16.44       -4.76     36.49 o 
   1  15   6       15.68        3.02     61.61 o 
   2  15   6       49.10       -6.44     30.83 o 
   3  15   6       32.17       17.09     32.40 o 
 -17   1   7      246.06      196.35     44.96 o 
 -16   1   7      961.76      927.82     62.86 o 
 -15   1   7      632.50      487.54     52.92 o 
 -14   1   7     1250.20     1199.98     65.40 o 
 -13   1   7     4461.13     4273.85    117.27 o 
 -12   1   7      944.49      855.68     55.88 o 
 -11   1   7    10615.13    10546.70    187.75 o 
 -10   1   7        0.72       -5.52     24.43 o 
  -9   1   7     8311.76     8507.43    159.69 o 
  -8   1   7      435.30      367.22     41.55 o 
  -7   1   7     4632.03     4738.61    110.09 o 
  -6   1   7     2072.81     1957.84     70.26 o 
  -5   1   7     5287.97     5192.86     93.35 o 
  -4   1   7     3470.71     3421.13     73.47 o 
  -3   1   7     6320.62     6849.80    203.52 o 
  -2   1   7     7753.57     8106.47    102.07 o 
  -1   1   7     5420.87     5695.73     82.54 o 
   0   1   7     9427.03     9490.89    111.45 o 
   1   1   7       83.97      129.35     18.67 o 
   2   1   7    10334.01    10398.56    118.13 o 
   3   1   7     1416.86     1424.84     43.25 o 
   4   1   7     5561.23     5550.65     80.67 o 
   5   1   7     1894.59     1801.46     45.52 o 
   6   1   7      376.69      340.29     25.38 o 
   7   1   7     5528.19     5471.09     82.44 o 
   8   1   7      696.95      609.33     31.29 o 
   9   1   7     5538.43     5498.56     84.80 o 
  10   1   7     1019.77      974.01     45.15 o 
  11   1   7     5064.30     5134.84    103.41 o 
  12   1   7      186.46      169.47     36.04 o 
  13   1   7     2494.04     2538.62     90.45 o 
  14   1   7     1364.09     1370.81     70.30 o 
  15   1   7     2279.50     2421.63    130.21 o 
 -17   2   7      410.78      360.30     51.15 o 
 -16   2   7      408.24      384.85     50.47 o 
 -15   2   7      284.32      201.24     42.47 o 
 -14   2   7     1468.35     1251.25     94.00 o 
 -13   2   7      122.48      235.43     40.43 o 
 -12   2   7        5.10      -36.11     25.66 o 
 -11   2   7      730.15      740.07     51.46 o 
 -10   2   7      331.05      269.63     40.04 o 
  -9   2   7      187.93      245.99     36.78 o 
  -8   2   7      342.92      312.36     45.09 o 
  -7   2   7     1360.31     1292.96     58.48 o 
  -6   2   7     2597.77     2669.82     66.42 o 
  -5   2   7      351.92      259.64     28.55 o 
  -4   2   7      597.39      549.30     24.84 o 
  -3   2   7      504.99      450.26     32.44 o 
  -2   2   7      294.93      343.38     29.31 o 
  -1   2   7      822.76      881.67     33.83 o 
   0   2   7       88.53       92.55     17.94 o 
   1   2   7      656.97      562.07     29.50 o 
   2   2   7      884.27      835.93     33.16 o 
   3   2   7      679.12      676.83     30.04 o 
   4   2   7       89.64       59.06     15.90 o 
   5   2   7     2667.36     2631.99     54.88 o 
   6   2   7      568.72      558.14     28.93 o 
   7   2   7     1003.95      919.54     35.51 o 
   8   2   7      860.90      748.12     34.14 o 
   9   2   7      377.21      369.29     34.32 o 
  10   2   7     1094.15     1078.40     77.36 o 
  11   2   7        9.29      -27.31     18.49 o 
  12   2   7      525.63      567.99     47.34 o 
  13   2   7       50.72        6.75     26.57 o 
  14   2   7      519.87      442.13     49.65 o 
  15   2   7       14.54      -40.78     28.16 o 
 -17   3   7      234.48      197.14     43.22 o 
 -16   3   7     2480.83     2602.39     98.72 o 
 -15   3   7      259.52      313.06     47.38 o 
 -14   3   7     1273.28     1327.76     70.29 o 
 -13   3   7     2101.39     2160.46     84.43 o 
 -12   3   7      456.40      427.25     88.13 o 
 -11   3   7     3774.41     3724.82    104.95 o 
 -10   3   7        2.16      -17.01     22.82 o 
  -9   3   7     5077.61     5066.38    264.31 o 
  -8   3   7      174.76      149.50     32.24 o 
  -7   3   7     2908.73     2949.34     71.74 o 
  -6   3   7     1328.78     1283.82     38.54 o 
  -5   3   7     1553.28     1573.28     40.59 o 
  -4   3   7     4802.76     4796.52     69.69 o 
  -3   3   7      970.72     1134.06    101.20 o 
  -2   3   7     9336.97     9306.13    128.42 o 
  -1   3   7     1270.46     1437.52     85.06 o 
   0   3   7    12134.92    11926.10    149.87 o 
   1   3   7      434.62      466.68     38.95 o 
   2   3   7    13506.43    13234.65    138.42 o 
   3   3   7      779.68      753.47     32.06 o 
   4   3   7     5356.73     5212.35     78.16 o 
   5   3   7     3473.24     3482.81     63.52 o 
   6   3   7     1301.56     1217.64     39.04 o 
   7   3   7     6452.69     6377.42     90.69 o 
   8   3   7     4048.16     3912.94     82.92 o 
   9   3   7     5106.35     5205.33    155.26 o 
  10   3   7     1529.63     1430.57     52.71 o 
  11   3   7     1812.14     1837.34     59.24 o 
  12   3   7        0.94       -8.75     18.57 o 
  13   3   7     2293.92     2170.40     84.67 o 
  14   3   7      428.20      428.53     57.29 o 
  15   3   7     1788.62     1854.78    107.82 o 
 -17   4   7     2719.70     2600.29    102.62 o 
 -16   4   7      119.12      177.29     42.20 o 
 -15   4   7      970.32     1043.27     82.59 o 
 -14   4   7     1493.76     1442.17     73.27 o 
 -13   4   7       12.18      -20.61     26.60 o 
 -12   4   7     1521.90     1346.32     66.94 o 
 -11   4   7      402.87      389.40     44.57 o 
 -10   4   7     2456.78     2481.06     83.34 o 
  -9   4   7       26.61       28.78     26.01 o 
  -8   4   7     3069.49     3040.75     61.41 o 
  -7   4   7      685.16      679.71     31.64 o 
  -6   4   7     5550.81     5698.00     81.59 o 
  -5   4   7     1139.61     1148.25     36.57 o 
  -4   4   7     3615.18     3760.42     62.10 o 
  -3   4   7     3978.76     3977.71     82.96 o 
  -2   4   7      256.24      382.21     45.97 o 
  -1   4   7     4059.23     3942.44     77.39 o 
   0   4   7       53.12      101.35     28.50 o 
   1   4   7     5546.18     5468.63    125.13 o 
   2   4   7       85.98      156.69     26.37 o 
   3   4   7     5940.40     5781.58     96.57 o 
   4   4   7      577.52      549.81     28.92 o 
   5   4   7     7012.48     7050.17     94.10 o 
   6   4   7     2414.29     2393.03     53.61 o 
   7   4   7     1074.21     1043.23     45.61 o 
   8   4   7     5630.91     5848.48    103.25 o 
   9   4   7        2.71      -27.48     18.32 o 
  10   4   7     2686.47     2544.56     84.57 o 
  11   4   7       82.01       36.12     23.17 o 
  12   4   7     2056.23     2068.45     64.71 o 
  13   4   7       86.95       61.71     33.94 o 
  14   4   7     2190.53     2179.35    130.05 o 
  15   4   7      526.52      590.98     86.76 o 
 -16   5   7      884.93      876.20     65.33 o 
 -15   5   7     1462.08     1551.25     78.58 o 
 -14   5   7     1428.43     1375.17     71.61 o 
 -13   5   7      251.31      236.28     42.69 o 
 -12   5   7      403.38      449.01     57.28 o 
 -11   5   7      778.39      726.88     42.30 o 
 -10   5   7      201.02      161.56     27.16 o 
  -9   5   7     1790.17     1777.36     55.84 o 
  -8   5   7       98.24      113.89     21.52 o 
  -7   5   7     1816.43     1708.65     40.29 o 
  -6   5   7      198.03      290.81     21.77 o 
  -5   5   7     1261.26     1216.93     38.22 o 
  -4   5   7      529.52      564.14     27.96 o 
  -3   5   7     1560.27     1489.85     61.75 o 
  -2   5   7      957.65      835.64     41.07 o 
  -1   5   7      647.83      634.46     34.70 o 
   0   5   7     2463.22     2582.23     62.22 o 
   1   5   7      311.34      304.10     28.05 o 
   2   5   7     1819.80     1835.63     53.26 o 
   3   5   7      793.64      829.85     38.49 o 
   4   5   7     1934.03     1846.23     54.76 o 
   5   5   7     1294.05     1228.65     46.08 o 
   6   5   7      905.46      835.82     60.59 o 
   7   5   7     2636.18     2634.20     67.79 o 
   8   5   7     2069.55     2025.89     60.40 o 
   9   5   7      177.63      176.06     35.85 o 
  10   5   7       95.26       52.78     30.83 o 
  11   5   7      743.51      766.76     53.24 o 
  12   5   7       47.75       27.10     30.67 o 
  13   5   7     1267.50     1286.17     68.72 o 
  14   5   7      351.05      268.35     43.54 o 
 -16   6   7     1231.18     1259.47     58.98 o 
 -15   6   7     2290.24     2436.92     77.81 o 
 -14   6   7     1661.24     1681.00     64.21 o 
 -13   6   7      783.90      792.62     45.86 o 
 -12   6   7     3292.44     3172.76    134.21 o 
 -11   6   7      186.32      207.71     30.85 o 
 -10   6   7     2782.91     3005.60     74.17 o 
  -9   6   7       11.39       -9.62     15.66 o 
  -8   6   7     7486.96     7790.56     91.90 o 
  -7   6   7     1290.43     1285.94     36.80 o 
  -6   6   7     8861.88     8971.42     96.00 o 
  -5   6   7     1503.03     1523.76     43.09 o 
  -4   6   7     6770.45     6956.77     91.22 o 
  -3   6   7     3204.64     3422.40     60.26 o 
  -2   6   7     2520.30     2596.23     75.12 o 
  -1   6   7     5655.33     5890.57     97.77 o 
   0   6   7      577.48      624.38     36.00 o 
   1   6   7     6350.30     6506.97    144.55 o 
   2   6   7      247.57      235.00     27.99 o 
   3   6   7    10707.83    11205.55    168.09 o 
   4   6   7     2392.61     2404.15     62.81 o 
   5   6   7     7094.07     7118.36    144.54 o 
   6   6   7     1851.32     1831.16    156.65 o 
   7   6   7     3229.07     3028.46     93.53 o 
   8   6   7     2513.15     2517.89     86.61 o 
   9   6   7      180.80      230.94     39.15 o 
  10   6   7     5416.44     5427.47    230.20 o 
  11   6   7      210.36      241.19     39.98 o 
  12   6   7     4603.32     4675.23    125.89 o 
  13   6   7      206.03      277.52     45.04 o 
  14   6   7     2979.81     3033.55    104.58 o 
 -15   7   7        4.51        9.35     26.70 o 
 -14   7   7      423.90      377.88     50.08 o 
 -13   7   7        5.49      -31.85     22.04 o 
 -12   7   7      424.04      418.37     47.87 o 
 -11   7   7       82.71       36.31     20.95 o 
 -10   7   7       27.63       17.21     16.50 o 
  -9   7   7      877.13      722.78     32.00 o 
  -8   7   7       78.20      123.04     20.64 o 
  -7   7   7      183.36      127.61     19.22 o 
  -6   7   7        1.44        3.27     14.26 o 
  -5   7   7        6.12      -20.98     15.81 o 
  -4   7   7        2.19      -21.45     14.30 o 
  -3   7   7       40.22       11.20     15.34 o 
  -2   7   7       46.04       -0.99     17.68 o 
  -1   7   7       94.87       82.42     21.38 o 
   0   7   7      264.69      281.36     28.76 o 
   1   7   7        0.15      -18.03     25.43 o 
   2   7   7      264.34      200.07     58.14 o 
   3   7   7      330.22      320.81     40.50 o 
   4   7   7       71.95       35.02     35.79 o 
   5   7   7        3.36      -15.52     27.53 o 
   6   7   7       76.57       62.42     30.17 o 
   7   7   7      597.71      559.25     47.55 o 
   8   7   7       55.87       11.43     26.32 o 
   9   7   7        0.34      -27.36     23.27 o 
  10   7   7        4.19       -9.88     26.48 o 
  11   7   7       37.24       44.31     34.21 o 
  12   7   7        5.74        3.99     30.06 o 
  13   7   7       28.44       -6.26     40.27 o 
 -15   8   7     1270.24     1251.18     77.18 o 
 -14   8   7     1262.79     1329.54     59.14 o 
 -13   8   7      546.36      531.01     42.22 o 
 -12   8   7     3380.09     3646.27    102.93 o 
 -11   8   7       23.16       54.80     33.47 o 
 -10   8   7     3796.78     3826.92    100.94 o 
  -9   8   7        0.69        1.43     16.48 o 
  -8   8   7     7639.46     7639.29    167.51 o 
  -7   8   7        4.22       -9.94     15.85 o 
  -6   8   7     4258.33     4463.03     66.25 o 
  -5   8   7     1070.15     1072.35     38.63 o 
  -4   8   7     2423.33     2430.68     53.65 o 
  -3   8   7     3530.48     3571.59    149.57 o 
  -2   8   7      866.15      950.53     54.71 o 
  -1   8   7     8973.06     9269.88    166.69 o 
   0   8   7      399.07      497.94     47.35 o 
   1   8   7     8870.76     9040.22    165.34 o 
   2   8   7      147.10      125.76     32.24 o 
   3   8   7     4450.57     4664.84    194.69 o 
   4   8   7      607.53      557.95     46.36 o 
   5   8   7     4415.46     4436.45    114.97 o 
   6   8   7     2418.27     2520.40     87.80 o 
   7   8   7     1350.57     1254.72     72.66 o 
   8   8   7     3292.36     3375.59    103.23 o 
   9   8   7      350.83      298.69     44.08 o 
  10   8   7     4965.37     5022.82    130.29 o 
  11   8   7        7.07        4.38     28.96 o 
  12   8   7     3016.10     3158.51    106.04 o 
  13   8   7       53.08       30.05     32.66 o 
 -14   9   7      593.17      648.85     50.53 o 
 -13   9   7      375.65      422.33     36.84 o 
 -12   9   7      595.30      574.95     36.95 o 
 -11   9   7      273.05      272.32     29.22 o 
 -10   9   7       12.20      -14.69     17.91 o 
  -9   9   7      439.36      398.77     32.15 o 
  -8   9   7        0.16      -17.65     16.40 o 
  -7   9   7     1779.71     1680.80     48.87 o 
  -6   9   7      207.69      153.62     27.73 o 
  -5   9   7       72.39       25.27     27.16 o 
  -4   9   7      841.58      799.24     40.61 o 
  -3   9   7       14.30       10.42     19.88 o 
  -2   9   7     1468.46     1461.50     64.32 o 
  -1   9   7        1.57       15.90     37.27 o 
   0   9   7     1322.50     1210.28     60.27 o 
   1   9   7      458.61      434.89     51.44 o 
   2   9   7        5.94      -11.46     23.79 o 
   3   9   7       63.22       42.84     27.07 o 
   4   9   7      219.50      211.15     38.59 o 
   5   9   7      281.91      251.92     69.82 o 
   6   9   7      187.02      174.78     37.27 o 
   7   9   7      423.26      486.00     51.02 o 
   8   9   7      252.82      219.23     40.35 o 
   9   9   7      671.84      624.18     52.75 o 
  10   9   7       26.53       19.74     30.09 o 
  11   9   7      353.76      346.23     58.18 o 
  12   9   7       11.16      -40.15     26.77 o 
 -13  10   7      867.57      849.91     49.09 o 
 -12  10   7     1304.43     1468.24    102.68 o 
 -11  10   7      181.58      101.37     67.37 o 
 -10  10   7     1416.38     1511.52     56.71 o 
  -9  10   7       13.95      -29.01     19.34 o 
  -8  10   7      349.42      410.06     31.85 o 
  -7  10   7      551.42      519.11     34.14 o 
  -6  10   7     2227.72     2174.25     63.66 o 
  -5  10   7     1324.12     1243.99     49.94 o 
  -4  10   7     1873.35     1714.71     55.89 o 
  -3  10   7     2133.14     2011.46     60.13 o 
  -2  10   7      625.93      623.73     54.98 o 
  -1  10   7     2858.94     2923.57     91.30 o 
   0  10   7      125.15      181.85     43.34 o 
   1  10   7     4332.29     4364.87    190.95 o 
   2  10   7      250.54      260.39     41.16 o 
   3  10   7     3039.92     3073.90     96.82 o 
   4  10   7      469.52      431.32     48.40 o 
   5  10   7     2541.42     2547.07     90.41 o 
   6  10   7     2340.20     2336.32     87.71 o 
   7  10   7     1381.15     1362.90     69.66 o 
   8  10   7     1886.01     1958.50     82.79 o 
   9  10   7      550.63      617.04     58.16 o 
  10  10   7     1837.49     1778.31    142.04 o 
  11  10   7       25.60        5.19     30.84 o 
 -12  11   7      334.39      244.55     62.23 o 
 -11  11   7      916.52      984.44     64.44 o 
 -10  11   7       70.98       27.75     33.37 o 
  -9  11   7     1456.30     1436.53     69.02 o 
  -8  11   7      166.44      127.98     78.86 o 
  -7  11   7      616.99      613.44     38.66 o 
  -6  11   7      865.61      928.12     45.32 o 
  -5  11   7     1127.76     1042.91     46.40 o 
  -4  11   7     1878.20     1855.60     59.55 o 
  -3  11   7      885.79      839.17     58.04 o 
  -2  11   7     1386.75     1331.66     66.90 o 
  -1  11   7      453.38      495.92     50.00 o 
   0  11   7     1000.85      990.34     61.91 o 
   1  11   7      383.10      392.73     47.35 o 
   2  11   7     1671.10     1644.83     72.71 o 
   3  11   7      624.87      573.01     48.91 o 
   4  11   7     1288.95     1318.90     67.93 o 
   5  11   7      358.47      239.04     42.12 o 
   6  11   7     1666.48     1574.36     74.23 o 
   7  11   7      869.50      850.61     58.51 o 
   8  11   7      621.28      686.55     56.08 o 
   9  11   7      722.13      644.34     56.17 o 
  10  11   7       25.57       -4.88     36.41 o 
 -10  12   7      463.76      393.40     52.27 o 
  -9  12   7       29.17       11.88     30.25 o 
  -8  12   7      442.57      449.28     49.64 o 
  -7  12   7        3.76       -4.44     38.79 o 
  -6  12   7     1313.09     1299.35     90.88 o 
  -5  12   7      680.75      615.56     57.05 o 
  -4  12   7      731.01      703.12     52.57 o 
  -3  12   7      939.09      919.09     56.16 o 
  -2  12   7       93.02      113.76     32.53 o 
  -1  12   7      655.36      659.18     53.20 o 
   0  12   7        1.14      -13.96     26.13 o 
   1  12   7     1164.74     1131.19     62.22 o 
   2  12   7        5.67      -10.86     26.68 o 
   3  12   7     1123.30     1166.06     65.03 o 
   4  12   7      248.85      245.80     42.49 o 
   5  12   7      536.66      526.31     72.86 o 
   6  12   7      276.20      241.63     55.10 o 
   7  12   7      380.55      419.77     57.67 o 
   8  12   7      719.20      724.15     59.01 o 
  -8  13   7      100.57      115.27     53.66 o 
  -7  13   7     1610.40     1556.42    104.20 o 
  -6  13   7      299.80      268.31     61.84 o 
  -5  13   7     1112.20     1089.32     88.00 o 
  -4  13   7     1252.45     1400.72     74.88 o 
  -3  13   7     1040.57     1096.74     62.07 o 
  -2  13   7     1571.98     1493.03    105.21 o 
  -1  13   7      136.49      119.63     52.11 o 
   0  13   7     1717.51     1809.67    115.18 o 
   1  13   7       13.09       -3.27     43.61 o 
   2  13   7     1773.60     1812.58     78.45 o 
   3  13   7      263.88      298.55     48.17 o 
   4  13   7     1249.17     1233.91     68.20 o 
   5  13   7      483.66      568.79     57.75 o 
   6  13   7     1014.62     1046.34     65.82 o 
  -5  14   7       94.45        4.05     45.56 o 
  -4  14   7      157.61      106.78     49.61 o 
  -3  14   7      217.48      276.41     62.54 o 
  -2  14   7      227.28      122.90     54.13 o 
  -1  14   7        6.32        5.37     49.85 o 
   0  14   7       30.66      -11.84     41.90 o 
   1  14   7        8.39      -34.42     39.88 o 
   2  14   7       19.02      -21.18     44.86 o 
   3  14   7       99.04       73.13     49.30 o 
 -16   0   8      269.93      167.99     60.21 o 
 -15   0   8     3508.58     3442.02    161.36 o 
 -14   0   8       11.04      -21.10     39.57 o 
 -13   0   8     4779.53     4684.29    180.75 o 
 -12   0   8     1289.25     1301.53     96.88 o 
 -11   0   8     3998.37     3554.70    151.55 o 
 -10   0   8     2282.55     2262.36    121.10 o 
  -9   0   8      880.52      765.13     75.47 o 
  -8   0   8     6263.22     5974.22    189.86 o 
  -7   0   8     3347.72     3283.85    138.54 o 
  -6   0   8    14827.14    14810.98    323.26 o 
  -5   0   8       78.97       76.72     41.51 o 
  -4   0   8    10922.52    11515.14    270.85 o 
  -3   0   8     2499.60     2712.75    130.75 o 
  -2   0   8     6029.90     6335.84    133.71 o 
  -1   0   8     3710.99     3580.44     97.46 o 
   0   0   8     7077.97     7040.42    140.32 o 
   1   0   8     8633.10     8265.34    154.02 o 
   2   0   8     6058.38     6042.65    128.88 o 
   3   0   8     4089.84     3977.01    102.15 o 
   4   0   8      441.72      447.31     73.06 o 
   5   0   8     5637.78     5750.92    125.87 o 
   6   0   8      439.82      496.19     45.73 o 
   7   0   8     7263.92     7326.12    146.25 o 
   8   0   8     2206.01     2182.52     78.91 o 
   9   0   8     4764.33     5264.54    155.91 o 
  10   0   8     3221.13     3085.66    140.49 o 
  11   0   8      628.46      556.87     74.92 o 
  12   0   8     1822.37     1981.54    119.15 o 
  13   0   8      408.95      322.67     63.94 o 
  14   0   8     3006.17     3102.79    153.80 o 
 -16   1   8      187.65      123.74     40.91 o 
 -15   1   8       33.72       72.77     34.42 o 
 -14   1   8      611.01      569.79     57.31 o 
 -13   1   8        1.50       56.72     31.20 o 
 -12   1   8      210.47      163.74     38.16 o 
 -11   1   8        1.66       40.80     29.54 o 
 -10   1   8      195.98      189.33     38.08 o 
  -9   1   8      703.73      595.68     52.36 o 
  -8   1   8       28.80       60.36     29.83 o 
  -7   1   8     1278.08     1144.37     61.53 o 
  -6   1   8        6.52       66.67     39.95 o 
  -5   1   8        2.02       -3.80     20.52 o 
  -4   1   8      303.22      375.69     34.97 o 
  -3   1   8     2179.85     2166.04     63.03 o 
  -2   1   8      651.47      518.05     31.32 o 
  -1   1   8      626.69      523.70     31.95 o 
   0   1   8      131.05      114.31     22.03 o 
   1   1   8       16.49        0.93     16.83 o 
   2   1   8      517.61      467.89     32.20 o 
   3   1   8        2.87      -19.20     14.28 o 
   4   1   8      179.00      171.89     22.56 o 
   5   1   8       36.99       19.63     16.77 o 
   6   1   8      482.60      501.76     32.50 o 
   7   1   8       22.64      -15.47     16.90 o 
   8   1   8      106.06      115.85     22.67 o 
   9   1   8      118.69      153.94     27.43 o 
  10   1   8       53.69        5.89     21.84 o 
  11   1   8        4.46      -40.48     26.99 o 
  12   1   8       54.15        6.17     28.75 o 
  13   1   8      130.61       74.03     33.74 o 
  14   1   8       20.46        9.56     31.51 o 
 -16   2   8       53.79       -7.50     58.69 o 
 -15   2   8     1691.55     1739.57     83.70 o 
 -14   2   8       98.38      156.79     40.07 o 
 -13   2   8     3223.82     3197.14    127.37 o 
 -12   2   8      653.67      627.68     54.57 o 
 -11   2   8     3349.44     3362.05    104.38 o 
 -10   2   8     1767.77     1599.83     72.22 o 
  -9   2   8     1790.79     1879.36     76.86 o 
  -8   2   8     3039.83     3058.72    173.86 o 
  -7   2   8     1605.53     1549.05     68.39 o 
  -6   2   8     9777.75    10028.92    180.79 o 
  -5   2   8       23.52       12.42     22.16 o 
  -4   2   8     8782.59     8736.12    232.57 o 
  -3   2   8     1553.19     1606.88     75.06 o 
  -2   2   8     3757.24     3799.87     81.94 o 
  -1   2   8     2288.78     2224.70     62.70 o 
   0   2   8     4982.66     5007.70     81.88 o 
   1   2   8     6592.85     6740.01     96.40 o 
   2   2   8     5545.54     5674.46     88.00 o 
   3   2   8     5267.45     5274.08     83.87 o 
   4   2   8       87.49       48.50     19.45 o 
   5   2   8     9589.07     9725.23    121.63 o 
   6   2   8      241.13      224.12     25.90 o 
   7   2   8     5991.90     6057.30     93.08 o 
   8   2   8      812.03      720.13     41.91 o 
   9   2   8     4148.78     4295.92     92.56 o 
  10   2   8      751.12      687.46     42.59 o 
  11   2   8     1027.26     1066.89     62.01 o 
  12   2   8     2215.92     2344.27    106.38 o 
  13   2   8      792.61      775.25     58.05 o 
  14   2   8     2940.19     3173.14    109.76 o 
 -16   3   8      474.53      564.45     61.74 o 
 -15   3   8       29.38       36.48     35.62 o 
 -14   3   8     1873.86     1819.31     89.13 o 
 -13   3   8      248.88      261.48     44.79 o 
 -12   3   8     1825.67     1787.85     79.19 o 
 -11   3   8       25.65       37.49     30.23 o 
 -10   3   8     2395.18     2225.21     84.66 o 
  -9   3   8     1930.88     1870.14     76.92 o 
  -8   3   8      305.27      274.62     47.27 o 
  -7   3   8     3258.75     3220.11     79.78 o 
  -6   3   8      317.40      352.40     34.53 o 
  -5   3   8      401.54      418.03     45.37 o 
  -4   3   8       63.77      100.98     24.74 o 
  -3   3   8     6806.47     7043.28    116.33 o 
  -2   3   8      839.67      773.31     41.47 o 
  -1   3   8     1179.54     1229.54     67.89 o 
   0   3   8     2641.96     2582.34     67.45 o 
   1   3   8      341.13      401.36     46.33 o 
   2   3   8     5366.28     5269.25     83.74 o 
   3   3   8       25.83       46.94     18.15 o 
   4   3   8     4525.85     4400.28     76.67 o 
   5   3   8      115.11      127.56     22.21 o 
   6   3   8     1314.79     1261.03     43.30 o 
   7   3   8      476.08      450.07     32.14 o 
   8   3   8     1300.65     1270.10     51.57 o 
   9   3   8      496.31      453.37     54.90 o 
  10   3   8     1609.96     1596.65     58.41 o 
  11   3   8      478.51      452.78     41.05 o 
  12   3   8      579.94      623.47     45.38 o 
  13   3   8     2198.48     2221.02    139.48 o 
 -15   4   8     1962.76     1806.53    107.97 o 
 -14   4   8        8.38       59.47     34.81 o 
 -13   4   8      944.00      954.49     61.98 o 
 -12   4   8       99.24      108.50     34.61 o 
 -11   4   8     1586.72     1551.50     77.29 o 
 -10   4   8      555.46      552.84     41.20 o 
  -9   4   8     1390.90     1360.28    101.90 o 
  -8   4   8     2239.16     2148.24     66.72 o 
  -7   4   8      570.15      595.80     40.58 o 
  -6   4   8     3431.20     3570.53     83.04 o 
  -5   4   8      147.79      122.24     27.74 o 
  -4   4   8     3024.67     2958.88     76.14 o 
  -3   4   8      199.58      198.33     28.61 o 
  -2   4   8     2529.09     2540.75     58.37 o 
  -1   4   8      834.75      790.72     41.86 o 
   0   4   8     2323.21     2202.49     62.97 o 
   1   4   8     1212.85     1159.04     47.26 o 
   2   4   8     1004.07     1031.48     45.90 o 
   3   4   8     2757.98     2651.28     68.91 o 
   4   4   8      173.16      124.15     25.50 o 
   5   4   8     5283.53     5141.94     84.08 o 
   6   4   8      354.83      367.29     29.61 o 
   7   4   8     5294.01     5431.73    104.08 o 
   8   4   8        3.38      -25.04     18.78 o 
   9   4   8     1227.07     1256.81     52.70 o 
  10   4   8      225.71      248.47     36.09 o 
  11   4   8     1184.71     1168.22     66.36 o 
  12   4   8     1059.29     1092.92     91.11 o 
  13   4   8      325.06      385.09     51.18 o 
 -15   5   8        9.44       11.36     26.49 o 
 -14   5   8     2745.61     2908.55     82.69 o 
 -13   5   8      290.95      290.79     36.86 o 
 -12   5   8     2396.43     2387.95     71.18 o 
 -11   5   8      555.79      547.67     40.77 o 
 -10   5   8     2497.83     2308.52     67.17 o 
  -9   5   8     2986.62     2916.46     95.01 o 
  -8   5   8     1305.58     1315.56     54.28 o 
  -7   5   8     4273.98     4135.29    166.24 o 
  -6   5   8      273.93      235.85     31.08 o 
  -5   5   8     3515.83     3365.72     90.21 o 
  -4   5   8       26.42       29.84     22.72 o 
  -3   5   8     6200.17     6454.09    129.63 o 
  -2   5   8     1005.41     1110.09     47.98 o 
  -1   5   8     5935.49     6116.01    106.89 o 
   0   5   8     4374.89     4344.59     88.35 o 
   1   5   8     1019.38     1004.36     46.21 o 
   2   5   8     5969.78     6015.06    171.89 o 
   3   5   8     1052.82      934.40     44.26 o 
   4   5   8     4247.78     4255.30    194.30 o 
   5   5   8      172.44      113.94     25.62 o 
   6   5   8     1882.29     1936.28     61.52 o 
   7   5   8      473.90      462.24     47.73 o 
   8   5   8     3451.98     3701.50    108.94 o 
   9   5   8      623.16      590.91     52.73 o 
  10   5   8     3099.40     3096.72    101.94 o 
  11   5   8     1936.39     2014.17    130.21 o 
  12   5   8      962.57      967.06     64.48 o 
  13   5   8     2325.39     2473.71     96.13 o 
 -14   6   8       60.16       88.00     28.94 o 
 -13   6   8       13.82      -10.09     23.03 o 
 -12   6   8      107.65      146.47     30.88 o 
 -11   6   8      386.89      390.54     38.25 o 
 -10   6   8      166.99      178.99     31.28 o 
  -9   6   8     1087.71     1065.82     51.30 o 
  -8   6   8     2542.75     2482.87     72.37 o 
  -7   6   8        0.33      -12.57     21.75 o 
  -6   6   8      336.97      291.26     34.34 o 
  -5   6   8        7.91       17.80     23.01 o 
  -4   6   8      350.91      323.65     34.36 o 
  -3   6   8       35.22       17.59     22.32 o 
  -2   6   8      881.11      820.02     47.04 o 
  -1   6   8      877.24      867.13     43.72 o 
   0   6   8      948.49      908.46     60.88 o 
   1   6   8      143.34       65.56     24.48 o 
   2   6   8      270.16      207.92     29.72 o 
   3   6   8      328.62      300.23     41.08 o 
   4   6   8      263.85      226.20     38.74 o 
   5   6   8      495.82      439.66     48.78 o 
   6   6   8       47.38       -2.40     25.24 o 
   7   6   8      361.93      294.87     41.35 o 
   8   6   8        8.19      -36.55     24.37 o 
   9   6   8        4.14      -39.18     26.12 o 
  10   6   8       81.16       12.26     31.62 o 
  11   6   8      295.45      301.42     46.81 o 
  12   6   8      200.09      174.87     66.09 o 
 -14   7   8     2186.67     2311.62     75.70 o 
 -13   7   8      296.00      288.62     36.72 o 
 -12   7   8     2609.81     2716.55     77.54 o 
 -11   7   8     1690.78     1662.98     60.27 o 
 -10   7   8     1418.71     1446.81     49.25 o 
  -9   7   8     5724.68     5768.63    111.97 o 
  -8   7   8     2857.36     2758.06     76.33 o 
  -7   7   8     3899.69     3995.80     89.75 o 
  -6   7   8     1399.44     1352.49     55.17 o 
  -5   7   8     6081.88     6377.92    195.52 o 
  -4   7   8      100.18       56.95     54.71 o 
  -3   7   8     5043.25     5180.76     99.49 o 
  -2   7   8     1835.93     1883.55     60.22 o 
  -1   7   8     9728.59    10085.01    159.13 o 
   0   7   8     3449.95     3636.82    104.79 o 
   1   7   8     1888.52     1848.08     75.93 o 
   2   7   8     2547.77     2447.33     94.54 o 
   3   7   8     1133.68     1115.14     61.63 o 
   4   7   8     3166.86     3102.47     97.99 o 
   5   7   8      255.65      258.09     43.65 o 
   6   7   8     2912.72     3064.44     99.83 o 
   7   7   8       52.64       -0.04     27.36 o 
   8   7   8     2170.91     2193.97     86.82 o 
   9   7   8     1158.65     1142.23    103.96 o 
  10   7   8     1951.91     2026.91     86.73 o 
  11   7   8     2284.62     2418.58     96.42 o 
  12   7   8      868.96      873.29     72.58 o 
 -13   8   8      137.90       35.21     27.87 o 
 -12   8   8        6.65       38.78     26.53 o 
 -11   8   8        1.90      -18.85     22.67 o 
 -10   8   8       16.98       21.48     21.07 o 
  -9   8   8        8.80       42.63     25.93 o 
  -8   8   8      237.89      291.44     36.58 o 
  -7   8   8      835.88      739.86     44.41 o 
  -6   8   8        0.87      -32.22     21.48 o 
  -5   8   8       31.82       41.72     24.73 o 
  -4   8   8      147.05       75.25     33.47 o 
  -3   8   8       15.76       16.85     33.96 o 
  -2   8   8       11.68      -12.21     26.94 o 
  -1   8   8      848.67      787.48     58.64 o 
   0   8   8      195.57      224.48     38.83 o 
   1   8   8      376.01      284.29     43.77 o 
   2   8   8      141.19       60.37     32.42 o 
   3   8   8      357.27      337.83     44.14 o 
   4   8   8        0.02      -13.50     25.52 o 
   5   8   8       75.87       67.37     32.78 o 
   6   8   8       53.62       15.81     28.80 o 
   7   8   8      290.10      298.42     45.87 o 
   8   8   8       89.59       81.94     33.98 o 
   9   8   8       29.62       21.43     28.83 o 
  10   8   8      138.14       97.72     39.99 o 
  11   8   8        0.38      -17.76     31.82 o 
 -12   9   8     2339.41     2385.88     75.00 o 
 -11   9   8     1386.73     1461.37     59.02 o 
 -10   9   8     1058.92     1019.50     50.62 o 
  -9   9   8     1302.06     1532.86    141.50 o 
  -8   9   8      579.84      579.31     56.59 o 
  -7   9   8     2517.61     2754.92    101.47 o 
  -6   9   8      170.51      183.63     41.95 o 
  -5   9   8     6350.35     6409.16    290.86 o 
  -4   9   8      147.53      230.23     41.25 o 
  -3   9   8     3975.62     4114.22    113.04 o 
  -2   9   8      847.17      831.63     56.84 o 
  -1   9   8     2244.55     2231.71    134.30 o 
   0   9   8     3010.65     2922.44     95.81 o 
   1   9   8      843.35      883.11     57.75 o 
   2   9   8     4444.68     4418.19    119.89 o 
   3   9   8       37.17       31.61     31.48 o 
   4   9   8     3914.42     4016.91    198.27 o 
   5   9   8       33.82        5.45     30.17 o 
   6   9   8     3437.64     3491.73    110.34 o 
   7   9   8       76.78       71.92     33.86 o 
   8   9   8     3447.21     3589.71    114.04 o 
   9   9   8      965.55      879.87     63.08 o 
  10   9   8     1437.66     1612.14     82.45 o 
 -11  10   8      329.32      333.66     64.57 o 
 -10  10   8      266.47      323.84     65.73 o 
  -9  10   8      599.95      614.81     78.19 o 
  -8  10   8      215.70      224.68     42.10 o 
  -7  10   8        6.19      -27.79     29.91 o 
  -6  10   8      473.82      570.34     76.33 o 
  -5  10   8       50.51       66.56     59.54 o 
  -4  10   8     1794.05     1748.92     75.50 o 
  -3  10   8        4.96      -10.43     31.82 o 
  -2  10   8     1209.63     1130.31     62.94 o 
  -1  10   8       24.90       -1.44     43.69 o 
   0  10   8      409.57      462.37     49.86 o 
   1  10   8      101.69      101.65     35.79 o 
   2  10   8      137.97      221.17     40.99 o 
   3  10   8     1797.24     1795.16     79.70 o 
   4  10   8       22.03       14.09     31.44 o 
   5  10   8     1122.96     1106.22     66.94 o 
   6  10   8       52.49       19.14     32.98 o 
   7  10   8     1328.58     1330.17     73.02 o 
   8  10   8       14.53       -9.77     28.44 o 
   9  10   8      259.19      191.70     43.08 o 
  -7  11   8     1378.37     1382.14     71.19 o 
  -6  11   8       55.78       26.97     31.42 o 
  -5  11   8     3805.33     3829.53    111.81 o 
  -4  11   8       40.49      132.16     37.52 o 
  -3  11   8     2423.48     2642.68     94.16 o 
  -2  11   8      373.77      490.51     49.76 o 
  -1  11   8      513.29      578.93     53.25 o 
   0  11   8     1008.24     1066.59     63.73 o 
   1  11   8      543.70      604.63     55.20 o 
   2  11   8     2708.19     3007.13    102.03 o 
   3  11   8        7.79       25.85     31.24 o 
   4  11   8     1869.04     1882.37     83.32 o 
   5  11   8       15.66        0.40     30.17 o 
   6  11   8     1605.58     1712.15    102.09 o 
   7  11   8       23.44       16.21     33.01 o 
  -6  12   8     1127.98     1259.25     99.06 o 
  -5  12   8       54.82      173.05     60.98 o 
  -4  12   8     1837.18     2136.98    126.63 o 
  -3  12   8       24.41       65.75     35.75 o 
  -2  12   8     2021.93     2090.74     84.67 o 
  -1  12   8      758.76      859.35     60.37 o 
   0  12   8      610.87      649.21     60.09 o 
   1  12   8      660.10      684.42     69.28 o 
   2  12   8      792.21      731.74     56.37 o 
   3  12   8     1262.48     1263.95     70.61 o 
   4  12   8       96.63      115.11     39.16 o 
   5  12   8     1969.24     1987.02     87.89 o 
  -4  13   8        8.83       32.79     51.87 o 
  -3  13   8      817.96      732.11     86.84 o 
  -2  13   8       23.11      -21.96     43.70 o 
  -1  13   8      221.69      288.01     72.12 o 
   0  13   8       31.74       11.68     45.25 o 
   1  13   8      247.48      247.72     44.85 o 
   2  13   8      335.99      362.76     76.44 o 
 -14   1   9     2253.90     2259.79     95.97 o 
 -13   1   9     1045.06      973.38     65.76 o 
 -12   1   9     2440.66     2447.08     95.22 o 
 -11   1   9      113.24       72.27     80.45 o 
 -10   1   9     3812.12     4092.06    119.27 o 
  -9   1   9     1568.90     1538.20     74.05 o 
  -8   1   9     6398.11     6391.97    147.82 o 
  -7   1   9     1819.34     1917.69     80.67 o 
  -6   1   9     7062.63     7288.02    155.92 o 
  -5   1   9     7342.43     7317.73    154.21 o 
  -4   1   9      353.19      400.52     73.16 o 
  -3   1   9     4110.85     4311.60     93.80 o 
  -2   1   9       29.06       62.22     21.99 o 
  -1   1   9     5742.43     5684.37     83.16 o 
   0   1   9      143.55      134.82     25.45 o 
   1   1   9     5854.37     5666.08     92.86 o 
   2   1   9      796.69      741.76     37.99 o 
   3   1   9     4611.65     4622.93     86.79 o 
   4   1   9     2477.78     2503.94     61.71 o 
   5   1   9     3048.07     3112.77     69.16 o 
   6   1   9     2931.29     3021.57     68.06 o 
   7   1   9      704.54      676.95     36.90 o 
   8   1   9     3801.79     3841.08     77.54 o 
   9   1   9       60.57       30.12     22.64 o 
  10   1   9     2311.64     2422.10     93.42 o 
  11   1   9       55.91        5.11     33.37 o 
  12   1   9     3657.05     4072.30    126.07 o 
 -14   2   9      145.85      191.51     55.72 o 
 -13   2   9      998.36     1015.57     66.09 o 
 -12   2   9       78.06      106.94     39.57 o 
 -11   2   9     1078.52     1107.33     66.69 o 
 -10   2   9        5.59       53.10     32.59 o 
  -9   2   9     1048.73     1111.31     64.93 o 
  -8   2   9      168.83      159.66     37.62 o 
  -7   2   9      816.62      768.82     55.98 o 
  -6   2   9      203.29      328.22     45.23 o 
  -5   2   9      590.59      565.30     42.88 o 
  -4   2   9      300.26      346.06     42.40 o 
  -3   2   9     2080.57     1881.57     63.02 o 
  -2   2   9     1766.23     1729.77     60.03 o 
  -1   2   9       56.25       21.02     37.67 o 
   0   2   9      730.46      576.46     35.88 o 
   1   2   9      303.15      273.26     40.51 o 
   2   2   9      628.88      569.50     35.94 o 
   3   2   9       19.25      -10.31     16.56 o 
   4   2   9      856.46      766.95     37.60 o 
   5   2   9      503.96      484.64     34.13 o 
   6   2   9      158.31      141.49     23.92 o 
   7   2   9     1254.45     1251.05     46.24 o 
   8   2   9      357.78      429.64     49.25 o 
   9   2   9     1401.47     1328.83     56.73 o 
  10   2   9        0.60      -29.34     22.36 o 
  11   2   9      354.26      309.72     48.24 o 
  12   2   9       83.43       11.78     33.76 o 
 -14   3   9     1601.96     1566.53     89.48 o 
 -13   3   9      366.29      334.92     50.00 o 
 -12   3   9     1431.44     1422.70     76.36 o 
 -11   3   9        3.03        8.89     29.68 o 
 -10   3   9     1976.24     2066.52    106.69 o 
  -9   3   9      106.79       97.22     34.12 o 
  -8   3   9     4039.37     4049.12    223.15 o 
  -7   3   9     1566.02     1584.76     73.65 o 
  -6   3   9     2951.42     2907.39     78.68 o 
  -5   3   9     1990.35     1944.87     65.12 o 
  -4   3   9      482.73      472.67     41.21 o 
  -3   3   9     1733.37     1747.54     60.80 o 
  -2   3   9      405.61      374.14     36.67 o 
  -1   3   9     1434.83     1453.39     55.72 o 
   0   3   9       46.71       41.20     25.38 o 
   1   3   9     3211.59     3316.38     81.73 o 
   2   3   9      902.68      816.08     44.06 o 
   3   3   9     2473.73     2467.20     60.38 o 
   4   3   9     1714.85     1732.60     51.44 o 
   5   3   9     1225.75     1176.41     44.73 o 
   6   3   9     1324.62     1298.67     45.96 o 
   7   3   9      404.75      410.68     39.95 o 
   8   3   9     2457.40     2471.85     74.91 o 
   9   3   9      106.39      107.50     29.10 o 
  10   3   9     2553.09     2725.66     80.36 o 
  11   3   9      195.66      159.93     32.14 o 
  12   3   9     1853.69     1925.78    128.73 o 
 -14   4   9      530.12      540.32     61.27 o 
 -13   4   9     1396.46     1402.32     75.91 o 
 -12   4   9       13.74       22.40     31.52 o 
 -11   4   9     2161.10     2221.82     90.08 o 
 -10   4   9       27.82       41.58     30.46 o 
  -9   4   9     2838.51     2850.39     97.81 o 
  -8   4   9      295.34      303.93     43.92 o 
  -7   4   9      782.93      775.37     46.17 o 
  -6   4   9      297.65      317.34     36.68 o 
  -5   4   9      761.34      615.89     42.18 o 
  -4   4   9     1123.49     1060.65     51.28 o 
  -3   4   9     2424.50     2474.35     71.69 o 
  -2   4   9     3322.66     3393.24     83.21 o 
  -1   4   9      711.49      604.49     41.19 o 
   0   4   9     3218.43     3206.77     99.10 o 
   1   4   9      834.52      730.34     42.99 o 
   2   4   9     2643.48     2598.68     72.68 o 
   3   4   9       37.27       -0.09     21.89 o 
   4   4   9     2186.57     2095.90     66.04 o 
   5   4   9      936.62      862.65     46.23 o 
   6   4   9      312.09      293.40     35.93 o 
   7   4   9     3779.63     3773.74     90.96 o 
   8   4   9      507.29      632.73     44.32 o 
   9   4   9     3359.03     3487.15    112.52 o 
  10   4   9        9.44      -14.49     28.94 o 
  11   4   9     2177.38     2263.72     93.66 o 
 -13   5   9       19.64       -3.39     33.85 o 
 -12   5   9      585.08      477.78     55.72 o 
 -11   5   9        1.49       37.61     31.00 o 
 -10   5   9      482.64      449.07     51.94 o 
  -9   5   9        7.53        5.22     30.19 o 
  -8   5   9     1301.45     1216.88     55.79 o 
  -7   5   9      867.60      787.63     46.29 o 
  -6   5   9      121.18       67.03     27.40 o 
  -5   5   9      319.28      277.32     35.88 o 
  -4   5   9      180.26      145.10     31.27 o 
  -3   5   9     2657.07     2658.01     74.41 o 
  -2   5   9      151.34      198.03     31.55 o 
  -1   5   9     1944.63     1894.52     63.41 o 
   0   5   9       37.00      -21.26     21.16 o 
   1   5   9        9.65      -38.48     25.65 o 
   2   5   9       23.81      -21.51     20.08 o 
   3   5   9      372.72      331.39     42.42 o 
   4   5   9      491.84      484.39     58.20 o 
   5   5   9      734.67      664.31     52.40 o 
   6   5   9     1212.97     1292.04     70.51 o 
   7   5   9      562.21      554.05     55.04 o 
   8   5   9      331.14      360.01     75.66 o 
   9   5   9        0.31      -33.27     27.37 o 
  10   5   9      857.60      863.55     64.10 o 
  11   5   9       45.24       34.81     32.42 o 
 -13   6   9     1955.36     1865.98     87.43 o 
 -12   6   9        3.00      -12.93     31.17 o 
 -11   6   9     3074.92     2946.26    232.96 o 
 -10   6   9       81.54       33.96     31.88 o 
  -9   6   9     3425.72     3452.88     89.34 o 
  -8   6   9      224.32      276.47     36.07 o 
  -7   6   9     1031.37     1014.84     52.04 o 
  -6   6   9     1240.20     1093.09     51.90 o 
  -5   6   9      698.53      729.52     44.85 o 
  -4   6   9     4337.20     4508.53     98.23 o 
  -3   6   9      721.01      771.56     46.33 o 
  -2   6   9     7027.11     7074.98    167.38 o 
  -1   6   9     1015.23      996.47     49.72 o 
   0   6   9     3298.41     3362.15     83.64 o 
   1   6   9       13.87      -29.93     19.95 o 
   2   6   9     2757.14     2721.63     94.20 o 
   3   6   9      287.76      304.23     43.18 o 
   4   6   9     1014.43     1091.64     63.66 o 
   5   6   9     2146.64     2117.73     93.18 o 
   6   6   9     1542.04     1514.45     91.08 o 
   7   6   9     2382.76     2461.43     94.85 o 
   8   6   9      423.56      369.24     51.16 o 
   9   6   9     1717.99     1755.83     82.82 o 
  10   6   9        3.50      -32.82     48.40 o 
 -12   7   9        0.55       15.86     32.77 o 
 -11   7   9       30.12       43.20     32.73 o 
 -10   7   9       67.36       39.26     31.90 o 
  -9   7   9      247.87      309.39     38.22 o 
  -8   7   9      131.06       86.84     29.11 o 
  -7   7   9      124.72      103.55     29.84 o 
  -6   7   9        0.33       -7.80     23.86 o 
  -5   7   9       54.26       29.60     24.69 o 
  -4   7   9       16.79        4.15     22.25 o 
  -3   7   9       60.64        1.40     23.66 o 
  -2   7   9      110.35      144.36     38.77 o 
  -1   7   9     1326.00     1296.48     68.67 o 
   0   7   9      250.88      237.59     42.75 o 
   1   7   9       10.88      -15.30     27.26 o 
   2   7   9      312.66      251.06     42.03 o 
   3   7   9       10.29      -38.61     25.74 o 
   4   7   9       72.82       67.37     31.11 o 
   5   7   9      189.42      184.22     40.14 o 
   6   7   9        9.74      -28.94     28.06 o 
   7   7   9        5.30      -24.73     26.84 o 
   8   7   9       70.34       24.91     33.58 o 
   9   7   9       15.35      -42.17     28.11 o 
 -11   8   9     2909.60     2871.37    103.11 o 
 -10   8   9      332.38      288.82     45.91 o 
  -9   8   9     2815.14     2684.77    110.07 o 
  -8   8   9      516.58      548.98     46.86 o 
  -7   8   9     1607.36     1515.06     76.26 o 
  -6   8   9     1619.82     1503.38     75.14 o 
  -5   8   9     1268.24     1305.03     69.38 o 
  -4   8   9     2188.46     2276.84    120.20 o 
  -3   8   9      322.64      325.83     47.00 o 
  -2   8   9     2501.42     2548.51     93.07 o 
  -1   8   9      178.48      247.49     49.22 o 
   0   8   9     5557.00     5714.99    141.18 o 
   1   8   9      602.94      573.62     53.90 o 
   2   8   9     4069.17     4250.96    121.80 o 
   3   8   9     1100.73     1011.05     64.25 o 
   4   8   9     1764.01     1664.74    129.74 o 
   5   8   9      945.92      887.17     62.68 o 
   6   8   9     1707.96     1751.39     83.27 o 
   7   8   9     1326.62     1345.82     76.02 o 
   8   8   9       66.99      112.40     38.41 o 
 -10   9   9      203.69      261.61     65.89 o 
  -9   9   9        0.17      -10.07     30.93 o 
  -8   9   9      668.46      581.45     81.97 o 
  -7   9   9       54.44      -19.12     50.78 o 
  -6   9   9      168.07      124.54     37.59 o 
  -5   9   9      197.10      176.56     40.36 o 
  -4   9   9      330.90      294.86     44.55 o 
  -3   9   9      284.47      257.73     70.17 o 
  -2   9   9       30.66      -22.44     30.22 o 
  -1   9   9       51.51       46.11     34.17 o 
   0   9   9       17.23       16.33     28.58 o 
   1   9   9      443.79      437.10     51.19 o 
   2   9   9      387.38      413.78     51.71 o 
   3   9   9      457.45      486.40     56.15 o 
   4   9   9      284.62      253.91     44.65 o 
   5   9   9      164.27      158.95     42.69 o 
   6   9   9       31.67       12.09     33.41 o 
   7   9   9       51.16       38.53     35.95 o 
  -8  10   9      316.52      268.56     49.54 o 
  -7  10   9      862.82      802.06     60.21 o 
  -6  10   9     1296.78     1324.13     74.71 o 
  -5  10   9     1072.40     1156.07     70.08 o 
  -4  10   9     1841.42     1806.77    119.81 o 
  -3  10   9      310.46      277.40     46.88 o 
  -2  10   9     1011.10     1123.72    130.36 o 
  -1  10   9       15.41       26.09     29.88 o 
   0  10   9     2101.58     2169.55     90.34 o 
   1  10   9      401.34      488.00     55.18 o 
   2  10   9     2059.86     2099.86     89.88 o 
   3  10   9      955.81      932.22     80.72 o 
   4  10   9     1181.87     1248.68     73.26 o 
   5  10   9     1168.56     1233.19     74.19 o 
   6  10   9      675.04      737.89     63.35 o 
  -6  11   9      518.03      561.04     96.73 o 
  -5  11   9      728.03      741.22     59.65 o 
  -4  11   9      318.25      338.65     49.47 o 
  -3  11   9     1937.61     2014.21     88.53 o 
  -2  11   9      277.67      326.91     48.90 o 
  -1  11   9     1338.00     1327.84     74.08 o 
   0  11   9        0.12      -41.23     27.49 o 
   1  11   9      671.17      728.38     61.11 o 
   2  11   9       32.51       46.68     33.57 o 
   3  11   9      777.21      794.01     82.74 o 
   4  11   9      866.30      737.26     62.06 o 
 -13   0  10      179.69      167.53     63.94 o 
 -12   0  10      926.80      892.30     91.82 o 
 -11   0  10      471.54      450.09     78.51 o 
 -10   0  10      165.11      192.53     59.50 o 
  -9   0  10     3019.20     2946.42    147.34 o 
  -8   0  10       33.07       40.42     43.23 o 
  -7   0  10     3753.98     3848.29    166.89 o 
  -6   0  10        1.67      -43.00     42.29 o 
  -5   0  10     5297.92     5735.29    200.53 o 
  -4   0  10       86.24      124.07     50.47 o 
  -3   0  10     5855.81     5980.84    204.03 o 
  -2   0  10      523.41      521.93     43.13 o 
  -1   0  10     3054.41     3011.25    100.49 o 
   0   0  10     2237.15     2217.07     87.91 o 
   1   0  10     1556.13     1621.74     76.77 o 
   2   0  10     7368.98     7364.65    161.45 o 
   3   0  10      901.93      923.92     62.01 o 
   4   0  10     2922.87     3149.29    104.68 o 
   5   0  10      562.05      448.66     52.56 o 
   6   0  10     4961.03     4937.24    132.29 o 
   7   0  10       34.83       29.91     34.12 o 
   8   0  10     2913.49     2931.92    103.22 o 
   9   0  10     1432.51     1460.55    111.28 o 
  10   0  10     1840.09     2069.85    129.90 o 
 -12   1  10        0.29      -38.51     28.90 o 
 -11   1  10      222.48      191.30     42.41 o 
 -10   1  10       59.53       16.96     58.92 o 
  -9   1  10       31.45       72.05     34.44 o 
  -8   1  10      245.07      218.54     44.28 o 
  -7   1  10        0.29      -14.06     41.51 o 
  -6   1  10      134.24      117.90     37.24 o 
  -5   1  10       14.06       24.22     32.94 o 
  -4   1  10      161.72       83.34     28.88 o 
  -3   1  10       48.10       59.59     35.98 o 
  -2   1  10      282.85      198.47     47.04 o 
  -1   1  10       87.95       35.10     22.73 o 
   0   1  10      268.43      274.84     31.34 o 
   1   1  10       36.23       -5.42     20.16 o 
   2   1  10      222.25      219.01     28.44 o 
   3   1  10       22.12      -17.24     19.44 o 
   4   1  10       13.51      -29.51     19.67 o 
   5   1  10      243.76      212.65     29.59 o 
   6   1  10      150.10      119.41     26.17 o 
   7   1  10      100.15       47.74     24.60 o 
   8   1  10       20.07       -7.20     24.97 o 
   9   1  10       23.42       -2.12     24.63 o 
  10   1  10       45.52      116.92     68.27 o 
 -12   2  10      647.30      705.59     62.44 o 
 -11   2  10     1394.80     1336.37     74.42 o 
 -10   2  10      475.54      505.96     56.32 o 
  -9   2  10     2282.91     2397.58     94.12 o 
  -8   2  10      431.92      494.24     55.10 o 
  -7   2  10     2380.78     2400.19     93.13 o 
  -6   2  10       98.40       49.70     33.91 o 
  -5   2  10     2883.65     2995.04     83.75 o 
  -4   2  10       35.67       37.95     26.45 o 
  -3   2  10     3253.73     3463.20     88.46 o 
  -2   2  10      477.21      578.24     46.47 o 
  -1   2  10     1115.25     1220.08     55.44 o 
   0   2  10     2720.22     2640.53     77.90 o 
   1   2  10      718.08      723.46     40.23 o 
   2   2  10     3906.45     3833.12     80.08 o 
   3   2  10      541.54      537.43     36.95 o 
   4   2  10     2799.67     2801.88     88.39 o 
   5   2  10       90.79       77.13     24.69 o 
   6   2  10     3321.14     3347.15     76.08 o 
   7   2  10      455.43      417.41     42.98 o 
   8   2  10     2552.21     2531.71     80.12 o 
   9   2  10     1861.26     1995.52     72.25 o 
 -12   3  10      251.26      287.52     49.63 o 
 -11   3  10      722.47      792.50     61.90 o 
 -10   3  10      954.05      948.83     65.64 o 
  -9   3  10      490.00      504.49     55.74 o 
  -8   3  10      987.90      956.76     62.91 o 
  -7   3  10      112.26       86.59     33.71 o 
  -6   3  10     1049.62      991.05     51.74 o 
  -5   3  10       17.32        6.49     23.51 o 
  -4   3  10     1464.61     1526.34     88.00 o 
  -3   3  10      178.10      175.56     32.47 o 
  -2   3  10      435.26      521.82     45.12 o 
  -1   3  10     1608.95     1517.19     60.03 o 
   0   3  10     1402.35     1502.10     82.72 o 
   1   3  10      563.56      564.59     45.80 o 
   2   3  10      873.88      778.22     46.27 o 
   3   3  10      784.76      634.87     53.95 o 
   4   3  10       14.91       23.60     21.26 o 
   5   3  10     1428.64     1453.26     51.77 o 
   6   3  10      811.37      695.22     49.57 o 
   7   3  10     1048.96     1154.89     57.32 o 
   8   3  10      301.70      283.48     52.55 o 
   9   3  10      510.60      521.17     46.37 o 
 -12   4  10      550.43      526.32     61.15 o 
 -11   4  10     1208.37     1122.67     71.07 o 
 -10   4  10      504.79      539.05     59.64 o 
  -9   4  10      749.63      798.61     60.40 o 
  -8   4  10      319.94      304.11     47.71 o 
  -7   4  10     1513.94     1541.75     63.03 o 
  -6   4  10       23.76       28.86     26.50 o 
  -5   4  10      780.01      747.92     48.65 o 
  -4   4  10      510.59      516.06     44.62 o 
  -3   4  10     1479.73     1424.16     58.97 o 
  -2   4  10      293.68      281.45     37.79 o 
  -1   4  10     1087.40      984.96     50.71 o 
   0   4  10      630.79      589.93     44.63 o 
   1   4  10      177.93      128.83     31.35 o 
   2   4  10     1515.63     1549.38     61.40 o 
   3   4  10      287.79      236.63     33.86 o 
   4   4  10     2408.37     2382.71     75.58 o 
   5   4  10      134.95      120.18     29.96 o 
   6   4  10     1490.74     1604.98     64.73 o 
   7   4  10      127.09      121.40     38.16 o 
   8   4  10      811.42      804.26     63.54 o 
   9   4  10     1520.23     1410.85    104.51 o 
 -11   5  10     1533.26     1542.62     79.79 o 
 -10   5  10     1019.81      956.79     65.99 o 
  -9   5  10      582.12      592.24     60.55 o 
  -8   5  10     1312.73     1426.89     61.55 o 
  -7   5  10        0.60      -32.39     21.60 o 
  -6   5  10     3294.10     3441.92     90.70 o 
  -5   5  10      484.63      469.66     44.25 o 
  -4   5  10     3033.81     3123.91     85.23 o 
  -3   5  10      558.14      634.38     45.37 o 
  -2   5  10     2060.61     2030.82     69.25 o 
  -1   5  10     1108.37     1042.29     52.51 o 
   0   5  10     1423.69     1410.35     59.62 o 
   1   5  10     1520.68     1485.52     60.86 o 
   2   5  10      548.81      579.24     46.92 o 
   3   5  10     2758.26     2659.89    121.60 o 
   4   5  10      101.12       93.90     37.34 o 
   5   5  10     2989.13     3019.08    250.06 o 
   6   5  10      558.63      657.90     64.46 o 
   7   5  10     1910.71     1859.40     96.02 o 
   8   5  10      500.94      491.91     57.15 o 
 -10   6  10       15.74       24.58     35.50 o 
  -9   6  10      461.61      404.16     52.73 o 
  -8   6  10       73.89       67.10     30.00 o 
  -7   6  10      352.27      318.91     40.57 o 
  -6   6  10       38.00       58.77     28.42 o 
  -5   6  10      114.72       96.46     29.67 o 
  -4   6  10      211.07      231.26     35.00 o 
  -3   6  10      329.54      251.40     35.29 o 
  -2   6  10      224.73      246.77     36.79 o 
  -1   6  10      564.82      543.25     46.29 o 
   0   6  10       24.56      -14.99     28.44 o 
   1   6  10       77.00       29.41     32.84 o 
   2   6  10      205.33      216.83     44.94 o 
   3   6  10      132.30      133.72     37.13 o 
   4   6  10     1037.54      894.96     63.72 o 
   5   6  10       18.70        7.36     30.31 o 
   6   6  10      330.66      313.24     52.13 o 
   7   6  10        1.27      -39.97     26.65 o 
  -9   7  10      458.95      473.82     55.38 o 
  -8   7  10     2247.72     2374.53    160.95 o 
  -7   7  10        0.49       -8.16     26.09 o 
  -6   7  10     3185.42     3294.10     90.24 o 
  -5   7  10      101.44      163.69     42.97 o 
  -4   7  10     2879.40     3012.28    146.68 o 
  -3   7  10      788.13      830.07     61.00 o 
  -2   7  10     3018.57     3056.40    107.36 o 
  -1   7  10     1437.09     1429.49     78.68 o 
   0   7  10     1262.13     1209.73     70.94 o 
   1   7  10     2435.72     2430.21     95.95 o 
   2   7  10      210.42      212.29     47.29 o 
   3   7  10     3263.88     3339.91    113.90 o 
   4   7  10       10.18      -12.69     30.36 o 
   5   7  10     4349.28     4290.38    131.33 o 
   6   7  10        4.00       -5.13     34.47 o 
  -8   8  10      140.20      177.88     43.62 o 
  -7   8  10       56.79       14.10     35.91 o 
  -6   8  10       16.48       20.05     34.30 o 
  -5   8  10       11.85      -45.52     30.35 o 
  -4   8  10       19.65       39.88     34.67 o 
  -3   8  10        0.69      -31.51     31.83 o 
  -2   8  10        8.70      -18.04     32.74 o 
  -1   8  10      108.19       74.85     38.55 o 
   0   8  10       85.29       73.43     37.37 o 
   1   8  10       31.97        7.93     33.41 o 
   2   8  10      105.22       98.87     37.22 o 
   3   8  10       18.65        3.24     33.18 o 
   4   8  10        5.24       -4.31     41.40 o 
   5   8  10       55.28       35.36     35.39 o 
  -6   9  10     1529.17     1707.48     84.91 o 
  -5   9  10        8.38        6.40     32.06 o 
  -4   9  10     1870.10     1970.75    125.96 o 
  -3   9  10      329.84      399.63     69.70 o 
  -2   9  10     1375.08     1424.64     79.75 o 
  -1   9  10      972.53     1006.23     66.98 o 
   0   9  10     1294.19     1273.96     73.84 o 
   1   9  10     1838.68     1714.77     84.52 o 
   2   9  10      122.72      145.71     42.94 o 
   3   9  10     2295.39     2271.93     97.45 o 
  -2  10  10       87.34       73.46     36.97 o 
  -1  10  10      401.39      442.47     54.64 o 
 -10   1  11      143.21      118.35     40.42 o 
  -9   1  11     2131.11     2180.08    152.99 o 
  -8   1  11      662.16      710.00     67.24 o 
  -7   1  11     1180.68     1068.72     68.50 o 
  -6   1  11     2010.04     1976.54     87.45 o 
  -5   1  11     1596.40     1541.83     87.73 o 
  -4   1  11     2069.91     2289.04    102.41 o 
  -3   1  11      276.86      314.60     39.53 o 
  -2   1  11     3993.09     4397.09    106.00 o 
  -1   1  11      833.58      822.64     51.20 o 
   0   1  11     4337.27     4509.08     92.47 o 
   1   1  11     1055.85     1050.89     49.31 o 
   2   1  11     2306.21     2283.59     66.46 o 
   3   1  11      978.99      919.37     54.29 o 
   4   1  11     1499.82     1538.77     57.13 o 
   5   1  11     2180.94     2297.59     67.51 o 
   6   1  11      398.92      409.70     38.04 o 
  -9   2  11       69.39       83.79     38.68 o 
  -8   2  11      170.55      151.60     42.08 o 
  -7   2  11       42.02       24.85     32.12 o 
  -6   2  11      172.97      148.27     39.98 o 
  -5   2  11      177.04      155.04     38.74 o 
  -4   2  11        1.97        2.99     25.11 o 
  -3   2  11      446.33      457.41     45.77 o 
  -2   2  11        1.97      -18.23     25.25 o 
  -1   2  11      909.68      883.97     53.34 o 
   0   2  11       17.69      -11.23     25.24 o 
   1   2  11      522.42      459.19     45.88 o 
   2   2  11       59.71       81.72     26.63 o 
   3   2  11      147.33       91.47     26.68 o 
   4   2  11      259.01      240.12     33.03 o 
   5   2  11        8.87      -20.55     23.21 o 
   6   2  11      335.93      281.44     34.05 o 
  -9   3  11     1151.32     1148.56     73.55 o 
  -8   3  11      183.24      163.43     42.29 o 
  -7   3  11      854.20      819.48     62.77 o 
  -6   3  11     1628.65     1641.25     85.51 o 
  -5   3  11     1057.84     1059.06     56.61 o 
  -4   3  11     2809.27     3017.18     87.87 o 
  -3   3  11      584.25      647.50     50.14 o 
  -2   3  11     1556.08     1519.74     64.96 o 
  -1   3  11      141.21      123.60     36.95 o 
   0   3  11     2298.71     2268.94     85.69 o 
   1   3  11      769.77      651.55     49.95 o 
   2   3  11     1301.99     1468.40     66.32 o 
   3   3  11     1644.51     1626.28     66.60 o 
   4   3  11      785.80      827.11     52.06 o 
   5   3  11      995.34      984.82     54.66 o 
   6   3  11       70.14       63.98     29.62 o 
  -8   4  11      668.40      607.38     63.08 o 
  -7   4  11      641.29      622.74     62.54 o 
  -6   4  11      834.02      846.64     52.13 o 
  -5   4  11     1366.22     1347.85     61.92 o 
  -4   4  11      469.60      617.20     50.90 o 
  -3   4  11      769.79      742.46     50.62 o 
  -2   4  11       14.06      -21.06     25.96 o 
  -1   4  11     1263.05     1233.12     59.98 o 
   0   4  11        3.23      -18.54     25.33 o 
   1   4  11     1480.53     1464.04     64.61 o 
   2   4  11      580.62      580.22     50.27 o 
   3   4  11     1049.34     1137.09     58.82 o 
   4   4  11     1016.64     1052.12     57.18 o 
   5   4  11      253.32      269.26     51.21 o 
  -7   5  11      257.56      220.76     52.26 o 
  -6   5  11      287.41      272.21     39.87 o 
  -5   5  11      116.29      118.16     33.14 o 
  -4   5  11     1669.54     1653.68    114.39 o 
  -3   5  11      207.47      265.96     39.52 o 
  -2   5  11     1695.75     1641.74     68.21 o 
  -1   5  11       29.69       10.63     28.32 o 
   0   5  11     1081.12     1050.24     56.69 o 
   1   5  11      274.07      286.38     51.73 o 
   2   5  11      478.96      518.05     59.78 o 
   3   5  11      483.08      574.53     61.43 o 
   4   5  11      267.88      306.18     51.36 o 
  -6   6  11      874.65      914.96     54.39 o 
  -5   6  11     1511.29     1638.41     68.52 o 
  -4   6  11       44.34       86.21     32.40 o 
  -3   6  11     2816.02     2966.10    170.66 o 
  -2   6  11       62.95      117.72     41.93 o 
  -1   6  11     2214.32     2456.26    102.08 o 
   0   6  11        1.53        0.14     33.17 o 
   1   6  11     2997.59     3111.59    113.35 o 
   2   6  11      739.79      768.90     87.54 o 
   3   6  11     1578.96     1718.96     87.93 o 
  -4   7  11       64.03       31.90     36.73 o 
  -3   7  11       61.67       44.66     40.45 o 
  -2   7  11        5.02      -46.69     31.13 o 
  -1   7  11        8.31       15.95     35.78 o 
   0   7  11        0.75      -24.60     32.54 o 
   1   7  11      146.79      157.25     47.36 o 
  -4   0  12      494.34      738.18     89.10 o 
  -3   0  12     1720.68     1811.46    126.55 o 
  -2   0  12     1796.74     1859.35    126.39 o 
  -1   0  12     1978.60     2067.44    135.81 o 
   0   0  12      636.73      638.50     66.08 o 
  -3   1  12      133.30      109.90     42.58 o 
  -2   1  12      247.21      238.05     39.41 o 
  -1   1  12       21.32       14.37     38.56 o 
   0   1  12       59.26        0.45     28.66 o 
  -2   2  12      841.06      943.13     57.14 o 
  -1   2  12     1351.14     1412.08     77.36 o 
                                                 
